# Supplementary material for: NR4A3 fusion proteins trigger an axon guidance switch that marks the difference between EWSR1 and TAF15 translocated extraskeletal myxoid chondrosarcomas
Source: J Pathol. 2019 May 14;249(1):90–101. doi: 10.1002/path.5284 (PMC6766969; doi:10.1002/path.5284)
Supplement: Supplementary file 5 — Table S1. Transcriptional profiling of EMC [file PATH-249-90-s005.xlsx]

## Sheet: Supplementary Table S1 a
NR4A3 fusion proteins trigger an axon guidance switch that marks the difference between EWSR1 and TAF15 translocated extraskeletal myxoid chondrosarcomas
Brenca M et al. J Pathol DOI: 10.1002/path.5284
Supplementary Table S1 a DAVID functional annotation of the top 500 differentially expressed genes (FDR<0.1) in TAF15-NR4A3 vs EWSR1-NR4A3 EMC
CLUSTER 1					CLUSTER 2
Category	Term	Count	PValue		Category	Term	Count	PValue
GOTERM_BP_ALL	GO:0044707~single-multicellular organism process	68	1.60786e-06		GOTERM_BP_ALL	GO:0007399~nervous system development	92	1.14995e-23
	GO:0032501~multicellular organismal process	75	3.70852e-06			GO:0006958~complement activation, classical pathway	21	6.13602e-18
	GO:0007275~multicellular organism development	56	3.815e-05			GO:0002455~humoral immune response mediated by circulating immunoglobulin	21	7.88237e-17
	GO:0023052~signaling	66	5.99872e-05			GO:0048731~system development	120	1.03302e-16
	GO:0044700~single organism signaling	65	9.4355e-05			GO:0006956~complement activation	21	1.91998e-16
	GO:0048856~anatomical structure development	59	0.000132499			GO:0007275~multicellular organism development	129	3.33788e-16
	GO:0003012~muscle system process	12	0.000133031			GO:0044707~single-multicellular organism process	144	1.92795e-15
	GO:0007154~cell communication	65	0.000136196			GO:0002433~immune response-regulating cell surface receptor signaling pathway involved in phagocytosis	20	1.51894e-14
	GO:0044767~single-organism developmental process	58	0.000272786			GO:0038096~Fc-gamma receptor signaling pathway involved in phagocytosis	20	1.51894e-14
	GO:0010001~glial cell differentiation	8	0.000290267			GO:0072376~protein activation cascade	21	1.71156e-14
	GO:0032502~developmental process	59	0.000312234			GO:0002431~Fc receptor mediated stimulatory signaling pathway	20	2.34977e-14
	GO:0072359~circulatory system development	18	0.000320654			GO:0038094~Fc-gamma receptor signaling pathway	20	2.72019e-14
	GO:0072358~cardiovascular system development	18	0.000320654			GO:0048856~anatomical structure development	133	9.51333e-14
	GO:0044765~single-organism transport	41	0.000389638			GO:0044767~single-organism developmental process	133	9.80942e-14
	GO:0048731~system development	48	0.000451193			GO:0032502~developmental process	135	1.48667e-13
	GO:0007417~central nervous system development	17	0.000582074			GO:0016064~immunoglobulin mediated immune response	21	3.65129e-13
	GO:0007165~signal transduction	59	0.000643104			GO:0048699~generation of neurons	56	4.3644e-13
	GO:0014706~striated muscle tissue development	10	0.000816118			GO:0019724~B cell mediated immunity	21	4.55601e-13
	GO:0044057~regulation of system process	12	0.00084726			GO:0022008~neurogenesis	57	1.66793e-12
	GO:0023051~regulation of signaling	37	0.000855067			GO:0030182~neuron differentiation	51	5.2008e-12
	GO:0044699~single-organism process	108	0.000995504			GO:0048468~cell development	67	6.90478e-12
	GO:0060537~muscle tissue development	10	0.00113824			GO:0098916~anterograde trans-synaptic signaling	34	2.23151e-11
	GO:0048666~neuron development	17	0.00116534			GO:0099536~synaptic signaling	34	2.23151e-11
	GO:1902578~single-organism localization	41	0.00125567			GO:0099537~trans-synaptic signaling	34	2.23151e-11
	GO:0048585~negative regulation of response to stimulus	21	0.0013203			GO:0007268~chemical synaptic transmission	34	2.23151e-11
	GO:0030162~regulation of proteolysis	14	0.00141219			GO:0006959~humoral immune response	21	3.45649e-10
	GO:0042063~gliogenesis	8	0.00153482			GO:0032501~multicellular organismal process	147	3.6242e-10
	GO:0051716~cellular response to stimulus	66	0.00162075			GO:0051960~regulation of nervous system development	36	7.59501e-10
	GO:0006820~anion transport	11	0.00171036			GO:0060284~regulation of cell development	38	8.32946e-10
	GO:0045861~negative regulation of proteolysis	9	0.00179227			GO:0038093~Fc receptor signaling pathway	20	1.6252e-09
	GO:0051179~localization	58	0.00188548			GO:0050767~regulation of neurogenesis	33	2.11248e-09
	GO:0052547~regulation of peptidase activity	10	0.00192025			GO:0048666~neuron development	40	2.19638e-09
	GO:0007399~nervous system development	28	0.0019801			GO:0006909~phagocytosis	21	2.38983e-09
	GO:0030182~neuron differentiation	19	0.00222892			GO:0044765~single-organism transport	88	2.63924e-09
	GO:0006936~muscle contraction	9	0.00234461			GO:0031175~neuron projection development	36	3.7098e-09
	GO:0033275~actin-myosin filament sliding	4	0.00238532			GO:0002449~lymphocyte mediated immunity	21	3.89723e-09
	GO:0030049~muscle filament sliding	4	0.00238532			GO:0002460~adaptive immune response based on somatic recombination of immune receptors built from immunoglobulin superfamily domains	21	4.15634e-09
	GO:0030048~actin filament-based movement	6	0.00239531			GO:0002443~leukocyte mediated immunity	23	6.64175e-09
	GO:0051239~regulation of multicellular organismal process	32	0.00243537			GO:0048812~neuron projection morphogenesis	28	1.28129e-08
	GO:0022008~neurogenesis	21	0.00254826			GO:0061564~axon development	25	1.88433e-08
	GO:0010646~regulation of cell communication	35	0.00255162			GO:1902578~single-organism localization	89	1.95738e-08
	GO:0015850~organic hydroxy compound transport	7	0.00255162			GO:0051179~localization	125	1.9597e-08
	GO:0048583~regulation of response to stimulus	40	0.00270725			GO:0007409~axonogenesis	24	2.09255e-08
	GO:0050896~response to stimulus	75	0.00273796			GO:0007610~behavior	28	2.18137e-08
	GO:0051602~response to electrical stimulus	4	0.00276529			GO:0050808~synapse organization	18	2.97599e-08
	GO:0022603~regulation of anatomical structure morphogenesis	17	0.00277995			GO:0048667~cell morphogenesis involved in neuron differentiation	26	3.52566e-08
	GO:0046942~carboxylic acid transport	8	0.00329486			GO:0038095~Fc-epsilon receptor signaling pathway	16	3.56255e-08
	GO:0006865~amino acid transport	5	0.00343165			GO:0007417~central nervous system development	36	4.77535e-08
	GO:0099536~synaptic signaling	12	0.00351531			GO:0030154~cell differentiation	88	7.13938e-08
	GO:0098916~anterograde trans-synaptic signaling	12	0.00351531			GO:0002250~adaptive immune response	23	1.26276e-07
	GO:0099537~trans-synaptic signaling	12	0.00351531			GO:0060078~regulation of postsynaptic membrane potential	11	2.4636e-07					:
	GO:0007268~chemical synaptic transmission	12	0.00351531			GO:0050803~regulation of synapse structure or activity	17	2.51038e-07
	GO:0044763~single-organism cellular process	100	0.00358601			GO:0002429~immune response-activating cell surface receptor signaling pathway	21	2.58733e-07
	GO:0072376~protein activation cascade	6	0.00369704			GO:0000904~cell morphogenesis involved in differentiation	31	2.64392e-07
	GO:0052548~regulation of endopeptidase activity	9	0.00475518			GO:0045664~regulation of neuron differentiation	26	3.57162e-07
	GO:0035094~response to nicotine	4	0.00492595			GO:0007420~brain development	29	3.97282e-07
	GO:0007166~cell surface receptor signaling pathway	31	0.00504235			GO:0006810~transport	102	4.37836e-07
	GO:1903522~regulation of blood circulation	8	0.00528652			GO:0051234~establishment of localization	104	4.39208e-07
	GO:0006810~transport	47	0.00531327			GO:0050804~modulation of synaptic transmission	18	4.74229e-07
	GO:0070252~actin-mediated cell contraction	5	0.00541151			GO:0097485~neuron projection guidance	16	6.66367e-07
	GO:0009719~response to endogenous stimulus	21	0.00546784			GO:0016192~vesicle-mediated transport	46	7.41228e-07
	GO:0007270~neuron-neuron synaptic transmission	5	0.00560462			GO:0030030~cell projection organization	42	8.02331e-07
	GO:0032268~regulation of cellular protein metabolic process	28	0.00590218			GO:0065008~regulation of biological quality	83	8.08326e-07
	GO:0008016~regulation of heart contraction	7	0.00607178			GO:0002768~immune response-regulating cell surface receptor signaling pathway	21	9.66183e-07
	GO:0006811~ion transport	20	0.00620874			GO:0048869~cellular developmental process	90	1.02063e-06
	GO:0010951~negative regulation of endopeptidase activity	7	0.00632335			GO:0060322~head development	29	1.09984e-06
	GO:0003008~system process	25	0.00634392			GO:0007267~cell-cell signaling	46	1.12761e-06
	GO:0048699~generation of neurons	19	0.00647994			GO:0044699~single-organism process	216	1.28727e-06
	GO:0002576~platelet degranulation	5	0.00686052			GO:0051239~regulation of multicellular organismal process	67	1.39334e-06
	GO:0009966~regulation of signal transduction	31	0.00691856			GO:0051962~positive regulation of nervous system development	22	1.5572e-06
	GO:0060047~heart contraction	7	0.00769641			GO:0060052~neurofilament cytoskeleton organization	5	2.54739e-06
	GO:0009653~anatomical structure morphogenesis	30	0.00776515			GO:0050806~positive regulation of synaptic transmission	11	3.13984e-06
	GO:0010466~negative regulation of peptidase activity	7	0.00799495			GO:0048513~animal organ development	74	3.20114e-06
	GO:0003015~heart process	7	0.00814731			GO:0007626~locomotory behavior	14	3.32465e-06
	GO:0015711~organic anion transport	8	0.00887785			GO:0044708~single-organism behavior	20	3.33023e-06
	GO:0051234~establishment of localization	47	0.00901372			GO:0007411~axon guidance	15	3.37968e-06
	GO:0007507~heart development	10	0.0099782			GO:0030900~forebrain development	19	3.68982e-06
	GO:0046903~secretion	16	0.00998488			GO:0006836~neurotransmitter transport	14	4.41649e-06
	GO:0010769~regulation of cell morphogenesis involved in differentiation	8	0.0100417			GO:0006898~receptor-mediated endocytosis	18	5.50815e-06
	GO:0009888~tissue development	22	0.0104126			GO:2000026~regulation of multicellular organismal development	48	6.09154e-06
	GO:0055085~transmembrane transport	18	0.010914			GO:0010975~regulation of neuron projection development	20	6.31819e-06
	GO:0032102~negative regulation of response to external stimulus	7	0.0114553			GO:0048858~cell projection morphogenesis	29	7.68802e-06
	GO:0007389~pattern specification process	9	0.0118502			GO:0006897~endocytosis	26	7.76864e-06
	GO:0015837~amine transport	4	0.0121705			GO:0006910~phagocytosis, recognition	7	8.3448e-06
	GO:0098656~anion transmembrane transport	6	0.0124616			GO:0032990~cell part morphogenesis	29	1.21246e-05
	GO:1903779~regulation of cardiac conduction	4	0.0126596			GO:0007166~cell surface receptor signaling pathway	64	1.39806e-05
	GO:0006928~movement of cell or subcellular component	22	0.0131536			GO:0001505~regulation of neurotransmitter levels	13	2.31047e-05
	GO:2000021~regulation of ion homeostasis	6	0.013236			GO:0023052~signaling	120	2.3196e-05
	GO:0042391~regulation of membrane potential	8	0.0136243			GO:0050853~B cell receptor signaling pathway	8	2.52507e-05
	GO:0007422~peripheral nervous system development	4	0.0136714			GO:0002757~immune response-activating signal transduction	21	2.58682e-05
	GO:0006508~proteolysis	21	0.0140768			GO:0007154~cell communication	120	2.62752e-05
	GO:0051246~regulation of protein metabolic process	28	0.0142683			GO:0010721~negative regulation of cell development	16	2.95459e-05
	GO:0043279~response to alkaloid	5	0.0147855			GO:0021953~central nervous system neuron differentiation	12	3.41946e-05
	GO:0048513~animal organ development	33	0.0148203			GO:0002253~activation of immune response	22	3.43098e-05
	GO:1902531~regulation of intracellular signal transduction	21	0.0159325			GO:0050769~positive regulation of neurogenesis	18	3.5393e-05
	GO:0035556~intracellular signal transduction	29	0.0160595			GO:0006935~chemotaxis	22	3.61356e-05
	GO:0045055~regulated exocytosis	7	0.0161097			GO:0042330~taxis	22	3.73844e-05
	GO:0002526~acute inflammatory response	5	0.016304			GO:0099565~chemical synaptic transmission, postsynaptic	8	3.81264e-05
	GO:0034109~homotypic cell-cell adhesion	4	0.0163974			GO:0050871~positive regulation of B cell activation	9	3.88857e-05
	GO:0007167~enzyme linked receptor protein signaling pathway	14	0.0165059			GO:0050793~regulation of developmental process	53	4.05447e-05
FDR: false discovery rate; Count: number of genes involved in the term; PValue: modified Fisher Exact P-Value for gene-enrichment analysis. David parameters used: default

## Sheet: S1 b
Supplementary Table S1 b Top 100 upregulated and downregulated genes in TAF15-NR4A3 vs EWSR1-NR4A3 EMC
TOP 100 genes upregulated in TAF15 vs EWSR1							TOP 100 genes downregulated in TAF15 vs EWSR1
Gene	ID_ENS	log2FC	pvalue	FDR	BaseMean		Gene	ID_ENS	log2FC	pvalue	FDR	BaseMean
HS6ST3	ENSG00000185352	4.39291	5.30222e-20	7.24708e-16	21.774		GABRA4	ENSG00000109158	-2.959	4.02309e-09	4.5823e-06	124.332
XKR4	ENSG00000206579	3.5763	3.87015e-13	2.64486e-09	264.213		MCF2	ENSG00000101977	-2.62424	2.58806e-07	0.000186177	56.8618
BRSK2	ENSG00000174672	3.3077	5.93657e-12	2.7047e-08	55.9137		PLEKHG7	ENSG00000187510	-2.59707	5.44033e-07	0.000323297	521.149
C11orf87	ENSG00000185742	2.96342	2.06696e-09	2.56829e-06	711.236		TTC12	ENSG00000149292	-2.31161	2.32446e-06	0.000992837	62.1408
PRMT8	ENSG00000111218	2.9083	8.40957e-10	1.74519e-06	68.5624		SORCS1	ENSG00000108018	-2.28469	7.98673e-06	0.0023731	81.6546
MAST1	ENSG00000105613	2.83308	4.29206e-08	3.66649e-05	31.2376		C12orf74	ENSG00000214215	-2.13212	4.07815e-05	0.0075947	204.037
DUOX1	ENSG00000137857	2.79681	2.70865e-08	2.46812e-05	35.4448		MOCOS	ENSG00000075643	-2.07903	2.78916e-05	0.00568989	196.076
UNC79	ENSG00000133958	2.72498	7.77678e-08	6.25253e-05	103.692		TRDN	ENSG00000186439	-2.04557	8.13598e-05	0.011278	63.724
B3GAT1	ENSG00000109956	2.62121	3.66563e-07	0.00023858	30.7174		P2RY14	ENSG00000174944	-2.01672	5.68833e-05	0.00893657	138.15
AFF2	ENSG00000155966	2.5538	1.49967e-09	2.1709e-06	58.6957		GABRB1	ENSG00000163288	-1.97537	3.89167e-05	0.00749174	83.1956
KIAA1549L	ENSG00000110427	2.54993	4.43824e-09	4.6663e-06	78.3979		MED12L	ENSG00000144893	-1.92568	9.87282e-06	0.00264592	30.6334
SCG2	ENSG00000171951	2.47475	1.7782e-06	0.000826373	77.2941		EGF	ENSG00000138798	-1.90153	0.000234086	0.0214731	192.809
CELSR3	ENSG00000008300	2.46891	8.42474e-07	0.000460598	113.476		PVRL3	ENSG00000177707	-1.85684	4.60239e-05	0.00796272	697.155
PIANP	ENSG00000139200	2.46861	3.59804e-07	0.00023858	21.8188		FGL2	ENSG00000127951	-1.8173	1.8089e-05	0.00426277	669.519
NEGR1	ENSG00000172260	2.46194	1.81381e-06	0.000826373	437.672		CYP4F11	ENSG00000171903	-1.80587	0.000365608	0.0297448	10.4771
PCDHA1	ENSG00000204970	2.40562	2.83069e-06	0.00110542	12.8573		ABCC3	ENSG00000108846	-1.80486	6.25884e-05	0.00929845	185.298
SYN1	ENSG00000008056	2.38683	2.76502e-06	0.00110542	17.0802		RASL11A	ENSG00000122035	-1.79858	0.000146315	0.0166652	33.7551
KIF5C	ENSG00000168280	2.36243	4.80979e-06	0.00156524	81.1419		CDKL2	ENSG00000138769	-1.78307	0.000392259	0.0310475	6.35904
GNG4	ENSG00000168243	2.29141	1.02212e-05	0.00268661	54.5934		EYS	ENSG00000188107	-1.77952	0.000196057	0.0197752	59.312
VAV3	ENSG00000134215	2.24673	5.91028e-09	5.77012e-06	97.5355		MYOC	ENSG00000034971	-1.77383	0.000631469	0.0392314	1437.59
FRZB	ENSG00000162998	2.23964	1.63355e-05	0.00398702	279.729		GPM6A	ENSG00000150625	-1.77164	0.000647038	0.0399252	5.29369
DUOXA1	ENSG00000140254	2.2311	3.52985e-06	0.00126963	12.3212		PIR	ENSG00000087842	-1.76515	0.000113618	0.0137428	35.3274
PCDH11X	ENSG00000102290	2.21716	1.51261e-05	0.00375896	102.331		CORIN	ENSG00000145244	-1.75675	0.000299221	0.0254022	1729.44
CELF4	ENSG00000101489	2.18093	2.13174e-05	0.00493842	218.519		SLC19A3	ENSG00000135917	-1.73314	1.29204e-05	0.003332	557.384
TMEM229B	ENSG00000198133	2.16754	3.7725e-06	0.00132212	26.5371		AZGP1	ENSG00000160862	-1.72484	0.000898816	0.0487501	116.348
PCDH7	ENSG00000169851	2.13279	4.01128e-05	0.0075947	951.253		CXorf22	ENSG00000165164	-1.71111	0.000873959	0.0477008	9.91815
CBX2	ENSG00000173894	2.12156	6.00703e-06	0.00182454	35.8325		PROS1	ENSG00000184500	-1.69882	0.000191177	0.0196189	655.352
SOCS2	ENSG00000120833	2.1133	2.59916e-05	0.00555083	520.102		AKR1B10	ENSG00000198074	-1.69506	0.00103345	0.052888	8.51058
MANEAL	ENSG00000185090	2.11036	2.29682e-06	0.000992837	48.4514		SLC2A13	ENSG00000151229	-1.68939	0.000648477	0.0399252	1111.25
BSN	ENSG00000164061	2.09885	1.53545e-06	0.000777278	149.845		CYFIP2	ENSG00000055163	-1.67601	0.000196769	0.0197752	1029.3
ASTN1	ENSG00000152092	2.09778	4.91849e-05	0.00827221	33.2191		EPHX1	ENSG00000143819	-1.65666	0.000373255	0.0301873	539.894
SEZ6	ENSG00000063015	2.09532	5.06757e-05	0.00827221	57.7071		MLIP	ENSG00000146147	-1.65281	0.00112429	0.0557846	46.8151
NOVA2	ENSG00000104967	2.06996	4.61065e-07	0.000286447	52.1384		SLC1A5	ENSG00000105281	-1.64569	5.31027e-06	0.00168792	103.497
SRRM3	ENSG00000177679	2.06902	5.92405e-05	0.00916667	43.2652		C17orf102	ENSG00000197322	-1.63673	0.000707019	0.0423839	11.3837
SCG3	ENSG00000104112	2.04543	7.99861e-05	0.0112706	62.1893		ASB16	ENSG00000161664	-1.60732	0.000179266	0.0189938	10.5921
SEZ6L2	ENSG00000174938	2.03578	8.25142e-05	0.011278	94.9479		ATF3	ENSG00000162772	-1.59951	0.00156226	0.066937	574.22
PLXNA4	ENSG00000221866	2.00914	1.20143e-06	0.000631581	120.924		PRR26	ENSG00000180525	-1.59842	0.000385284	0.0308201	11.4541
DTX1	ENSG00000135144	1.99226	7.94878e-05	0.0112706	11.6116		TENM4	ENSG00000149256	-1.59834	0.000474549	0.0345007	144.359
UNC13A	ENSG00000130477	1.95723	0.000165347	0.0179535	177.908		CLU	ENSG00000120885	-1.59318	0.00205255	0.0766369	2024.43
ARHGAP19-SLIT1	ENSG00000269891	1.93866	2.75319e-05	0.00568989	27.2233		S100A13	ENSG00000189171	-1.59065	4.41193e-05	0.00773107	52.2697
DCX	ENSG00000077279	1.93751	0.000186458	0.0193069	31.591		CXXC4	ENSG00000168772	-1.58873	0.00208665	0.077082	29.2755
DUOX2	ENSG00000140279	1.92742	0.000165825	0.0179535	12.5175		PHYHD1	ENSG00000175287	-1.5864	6.7031e-05	0.0098514	34.0388
NEFH	ENSG00000100285	1.91644	0.000216523	0.0208411	14.8913		HTR2B	ENSG00000135914	-1.58426	0.00215076	0.0773703	136.358
OGDHL	ENSG00000197444	1.91205	0.000159535	0.0178731	48.2585		IRS4	ENSG00000133124	-1.57107	0.00238642	0.0808518	11.8599
CACNA1B	ENSG00000148408	1.89367	0.000264681	0.0236448	90.0934		NEUROD4	ENSG00000123307	-1.55636	0.00218638	0.0778215	53.8437
DISP2	ENSG00000140323	1.88401	6.2095e-05	0.00929845	12.4688		SERPINI1	ENSG00000163536	-1.54901	0.00229714	0.0795016	39.1609
SIM2	ENSG00000159263	1.884	0.000112707	0.0137428	261.592		APOD	ENSG00000189058	-1.53616	0.00151495	0.0663664	123.321
MYO16	ENSG00000041515	1.87484	0.000297188	0.0253873	421.398		ADRA1A	ENSG00000120907	-1.53356	0.00171805	0.0690657	38.0301
STMN3	ENSG00000197457	1.87219	9.59561e-06	0.00262306	113.226		PCOLCE	ENSG00000106333	-1.52582	0.00184728	0.0727626	165.341
TSPAN18	ENSG00000157570	1.86188	3.06605e-06	0.00116408	44.6751		BEST1	ENSG00000167995	-1.52102	0.00051588	0.0354822	40.0723
RUNDC3A	ENSG00000108309	1.85589	0.000316662	0.0262311	22.6147		SYTL4	ENSG00000102362	-1.52002	9.64157e-05	0.0124322	102.802
APLP1	ENSG00000105290	1.84073	0.000313148	0.0260982	32.6596		HPGD	ENSG00000164120	-1.51402	0.000688983	0.0419998	242.362
GSG1L	ENSG00000169181	1.84044	0.000216024	0.0208411	73.3654		RSPO3	ENSG00000146374	-1.51051	0.00321569	0.0927257	23.4704
APC2	ENSG00000115266	1.83679	0.00040609	0.0312931	13.5482		CMYA5	ENSG00000164309	-1.50821	3.36232e-05	0.00657763	2086.88
AP3B2	ENSG00000103723	1.82812	0.000408506	0.0312931	70.6254		SEMA3G	ENSG00000010319	-1.50262	0.00266056	0.0859681	62.1052
FRMPD1	ENSG00000070601	1.8132	0.00017788	0.0189938	30.9182		MN1	ENSG00000169184	-1.4988	0.00117132	0.0567633	432.907
PAX6	ENSG00000007372	1.81135	0.000485253	0.0346488	38.0322		IGSF10	ENSG00000152580	-1.48527	0.00420145	0.108267	435.106
C1QL1	ENSG00000131094	1.81111	0.000452923	0.0336443	33.0753		SLC7A11	ENSG00000151012	-1.48344	0.00269367	0.0866284	121.264
CPAMD8	ENSG00000160111	1.80756	1.42072e-09	2.1709e-06	171.223		CCDC39	ENSG00000145075	-1.48083	0.00283465	0.0882633	74.5634
FABP5	ENSG00000164687	1.80494	0.000461538	0.0340989	61.3464		COL4A3	ENSG00000169031	-1.47518	0.00384244	0.103791	29.1914
C1QL4	ENSG00000186897	1.79689	0.000516606	0.0354822	21.4909		DACH2	ENSG00000126733	-1.45653	0.0050569	0.121047	326.673
PCDHB3	ENSG00000113205	1.79303	5.96893e-05	0.00916667	44.3199		C5	ENSG00000106804	-1.45528	4.21538e-05	0.00763451	179.643
SOX6	ENSG00000110693	1.77918	0.000291415	0.0250507	89.6682		MEGF10	ENSG00000145794	-1.44949	0.00521691	0.122558	198.004
ADCY1	ENSG00000164742	1.76512	7.1842e-07	0.00040914	63.3604		FOXI2	ENSG00000186766	-1.43125	0.0057028	0.12851	21.0824
L1CAM	ENSG00000198910	1.76156	0.000577058	0.0369013	60.404		STAT4	ENSG00000138378	-1.43033	0.00448681	0.112113	455.935
FAM181B	ENSG00000182103	1.75938	0.000192342	0.0196189	20.0364		DSG2	ENSG00000046604	-1.42933	0.00159727	0.0671657	112.336
PHF21B	ENSG00000056487	1.75851	8.69059e-05	0.0115323	81.9824		SLC16A7	ENSG00000118596	-1.42747	0.00166955	0.0677613	133.07
EDA	ENSG00000158813	1.75769	0.000205488	0.0205008	95.9308		FMO5	ENSG00000131781	-1.42618	0.000567959	0.0366173	23.9802
ENOX1	ENSG00000120658	1.7564	2.77696e-06	0.00110542	45.5636		FRMD1	ENSG00000153303	-1.42018	0.00626759	0.134189	12.1699
SLC1A3	ENSG00000079215	1.75466	0.000473135	0.0345007	114.173		MYBPH	ENSG00000133055	-1.41762	0.00627352	0.134189	5.80046
DCLK1	ENSG00000133083	1.75327	0.000501376	0.0349633	533.709		APOBEC2	ENSG00000124701	-1.41237	0.00598756	0.131622	20.3987
GRM4	ENSG00000124493	1.74633	0.000714039	0.0424326	7.18915		BTG2	ENSG00000159388	-1.41146	0.00102399	0.0528148	1512.16
PSD	ENSG00000059915	1.74536	0.000741458	0.0433087	45.8278		P2RY2	ENSG00000175591	-1.40486	0.00655639	0.137831	14.3952
PLEKHH1	ENSG00000054690	1.7289	2.39146e-05	0.00529614	224.573		F8	ENSG00000185010	-1.39982	3.29897e-06	0.00121866	89.4738
DPYSL4	ENSG00000151640	1.71617	0.000131361	0.0152156	49.3915		SEMA3C	ENSG00000075223	-1.39969	0.00291233	0.0882995	3041.68
CILP2	ENSG00000160161	1.71075	0.000499141	0.0349633	12.975		PRPS2	ENSG00000101911	-1.39655	0.000795942	0.0449543	212.806
RAP1GAP	ENSG00000076864	1.70659	0.000794466	0.0449543	25.8725		CYP4X1	ENSG00000186377	-1.39321	0.000918679	0.0492412	29.2557
ST8SIA1	ENSG00000111728	1.69851	0.00016682	0.0179535	33.7423		POU2F3	ENSG00000137709	-1.3906	0.00213382	0.0773703	10.072
KIAA1211	ENSG00000109265	1.68971	0.000624766	0.0389922	78.9841		TRANK1	ENSG00000168016	-1.38677	0.000748103	0.043511	2460.64
EPHB3	ENSG00000182580	1.68863	8.79515e-06	0.00254614	19.406		CD55	ENSG00000196352	-1.38554	0.00155106	0.0668765	2225.36
GDAP1	ENSG00000104381	1.67834	0.000215872	0.0208411	137.038		OVCH1	ENSG00000187950	-1.38407	0.00674435	0.139448	28.4611
CAMKV	ENSG00000164076	1.67337	0.00128124	0.0599725	13.4477		RELN	ENSG00000189056	-1.37407	0.00727969	0.146753	1997.09
DBNDD1	ENSG00000003249	1.66424	1.34459e-05	0.0034033	73.4619		CSRP1	ENSG00000159176	-1.37241	0.000691393	0.0419998	1405.65
VASH2	ENSG00000143494	1.65911	0.000145149	0.0166652	77.8131		TBX15	ENSG00000092607	-1.37121	0.0013849	0.0630071	534.21
PRKCQ	ENSG00000065675	1.64811	0.00131009	0.0611135	18.3744		CD109	ENSG00000156535	-1.36586	0.0045907	0.113709	894.96
POSTN	ENSG00000133110	1.6458	7.91202e-05	0.0112706	937.584		HSPB6	ENSG00000004776	-1.35935	0.00424349	0.108267	270.368
HMGA1	ENSG00000137309	1.64494	0.00058905	0.0373522	58.9252		LDB3	ENSG00000122367	-1.35859	0.0047125	0.115927	104.779
EML5	ENSG00000165521	1.6407	0.000711664	0.0424326	12.5472		BMP2	ENSG00000125845	-1.35785	0.000310878	0.0260982	166.685
GPRIN1	ENSG00000169258	1.6264	0.00146042	0.0648083	18.1333		DNAH5	ENSG00000039139	-1.35355	0.00298399	0.0886633	98.7704
CDKL4	ENSG00000205111	1.62577	0.000493907	0.0347976	7.49706		FGF1	ENSG00000113578	-1.35075	0.00028097	0.0246173	25.8289
STX1A	ENSG00000106089	1.61554	0.000525979	0.0356775	36.9088		RCAN2	ENSG00000172348	-1.34716	0.00730595	0.147066	677.474
SCGN	ENSG00000079689	1.61414	0.00104089	0.052888	10.3054		ZDHHC11	ENSG00000188818	-1.34469	0.000721565	0.0426941	29.9029
PKNOX2	ENSG00000165495	1.61357	0.000623727	0.0389922	34.6937		TDRD6	ENSG00000180113	-1.33685	0.00296219	0.0885935	47.1711
FAM155B	ENSG00000130054	1.61231	0.00142636	0.0640822	24.6227		HOMER1	ENSG00000152413	-1.33395	0.00616044	0.134062	264.944
KCNK3	ENSG00000171303	1.61159	0.00190939	0.0738899	18.8016		CTH	ENSG00000116761	-1.33338	0.00267275	0.0861583	27.4103
ERBB4	ENSG00000178568	1.60646	0.00190607	0.0738899	194.253		ADSSL1	ENSG00000185100	-1.33053	0.00458242	0.113709	116.097
BMPER	ENSG00000164619	1.60179	0.000492001	0.0347976	62.3615		ATP1A2	ENSG00000018625	-1.32805	0.00363224	0.0996408	88.4943
FBXO34	ENSG00000178974	1.60155	8.94167e-06	0.00254614	300.501		KLHL13	ENSG00000003096	-1.32778	0.00102313	0.0528148	968.47
TAGAP	ENSG00000164691	1.59667	0.000147741	0.0166886	23.9724		HAND2	ENSG00000164107	-1.32411	0.0107754	0.184791	34.6926
LIPJ	ENSG00000204022	1.59504	0.00087598	0.0477008	16.7546		SLC6A20	ENSG00000163817	-1.318	0.0108594	0.185308	106.929
Differentially expressed genes cutoff: abs.log2 FC > 0.6; p <0.05 FDR: false discovery rate; BaseMean: the mean of normalized counts of all samples, normalizing for sequencing depth

## Sheet: S1 c
Supplementary Table S1 c WebGestalt Over-representation Analysis: TAF15-NR4A3 vs EWSR1-NR4A3 EMC
Geneset	Description	C	O	E	R	PValue	FDR	OverlapGene_UserID
GO:0097485	neuron projection guidance	221	37	16.759	2.20776	3.92064e-06	0.00125576	PLXNC1; SEMA6C; SEMA4D; SEMA3C; DPYSL4; CRMP1; GDF7; DVL1; EFNB3; CELSR3; EPHB2; EPHB3; ETV1; FMOD; KIF5A; KIF5C; L1CAM; PAX6; PLXNA1; PRKCQ; RELN; SEMA3G; VANGL2; SPTBN4; ROBO1; SEMA3F; SLIT1; SPTBN2; FZD3; NR4A3; NRP2; UNC5A; SEMA5A; PLXNA4; BOC; NRXN3; FEZ1
GO:0030900	forebrain development	358	52	27.1481	1.91542	4.05657e-06	0.00125576	ARPC5; CDK6; COL3A1; GDF7; DAB1; DCT; DNAH5; EPHB2; EPHB3; ERBB4; ETS1; ATF5; PLCB1; ASPM; H2AFX; ANXA3; HHEX; INHBA; LRP1; MDK; NOTCH1; NOTCH3; DUOX2; PAX6; PCDH9; CRTAC1; CHD7; RELN; RTN4; BAD; MKL1; PTN; RAC3; ROBO1; BMP2; SLC8A1; SLIT1; SRC; SSTR2; BTG2; MBOAT7; ATAT1; NR4A3; AXIN1; FUT10; SHANK3; CHRD; ARHGAP11B; SEMA5A; TBX19; PLXNA4; DCLK1
GO:0051056	regulation of small GTPase mediated signal transduction	295	45	22.3707	2.01156	4.94392e-06	0.00125576	FAM13A; VAV3; TAGAP; COL3A1; ABRA; ADRA1A; FGD1; SIPA1L3; IQSEC2; PSD3; NGEF; PLEKHG4; ALS2CL; INPP5B; ARHGDIA; MCF2; IQSEC3; PLEKHG7; MYOC; ARHGEF4; STMN3; RELN; PSD; RHOJ; PLEKHG5; ARHGAP20; RAC3; RAP1GAP; BCL6; ROBO1; BCR; ITSN1; SIPA1; SRC; ARHGAP39; GARNL3; TNK1; SQSTM1; ARHGAP11B; RHOT2; DEPDC7; DGKI; CYTH2; ARHGAP11A; SRGAP3
GO:0010975	regulation of neuron projection development	407	56	30.8639	1.81442	9.2489e-06	0.00161701	UST; PLXNC1; CARM1; SEMA6C; SEMA4D; SEMA3C; PDLIM5; SEZ6; CRMP1; DAB1; DVL1; EPHB2; EPHB3; AKT1; SDK1; UNC13A; TNIK; FSTL4; FMOD; NEDD4L; FN1; NCS1; NEGR1; NGEF; SS18L1; DNM3; GRID2; L1CAM; ARHGDIA; LRP1; ATP8A2; SERPINI1; PLXNA1; SSH1; RELN; SEMA3G; RTN4; PTK7; PTN; LRRC4C; ROBO1; SDC2; SEMA3F; SFRP2; SHOX2; SLIT1; NR2F1; VLDLR; MOB2; SF3A2; LINGO1; SHANK3; SEMA5A; PLXNA4; CPNE6; FEZ1
GO:0071526	semaphorin-plexin signaling pathway	37	12	2.80581	4.27684	1.06103e-05	0.00161701	PLXNC1; SEMA6C; SEMA4D; SEMA3C; ARHGDIA; PLXNA1; SEMA3G; SEMA3F; NRP2; SEMA5A; PLXNA4; HAND2
GO:0061564	axon development	452	60	34.2764	1.75048	1.37418e-05	0.00174521	UST; PLXNC1; SEMA6C; SEMA4D; SEMA3C; ADCY1; CRMP1; CTNNA2; GDF7; DAB1; DVL1; EFNB3; CELSR3; EPHB2; EPHB3; ETV1; FSTL4; FMOD; FN1; APOD; KIF5A; KIF5C; L1CAM; ARHGDIA; NEFH; NOTCH1; PAX6; ATP8A2; PLP1; PLXNA1; SSH1; CRTAC1; PRKCQ; RELN; SEMA3G; RTN4; VANGL2; LRRC4C; SPTBN4; RAB3A; ROBO1; S100A6; SEMA3F; SHOX2; SLIT1; SPTBN2; LRFN4; FZD3; NR4A3; ULK1; LINGO1; NRP2; BRSK2; UNC5A; SEMA5A; PLXNA4; BOC;…
GO:0022604	regulation of cell morphogenesis	433	57	32.8356	1.73592	2.86572e-05	0.00311954	UST; PLXNC1; SEMA6C; SEMA4D; SEMA3C; PDLIM5; POSTN; CDC42EP1; CSNK1G2; DAB1; COCH; UNC13D; DMTN; EPHB2; EPHB3; FGD1; UNC13A; TNIK; FSTL4; FMOD; NEDD4L; FN1; NGEF; SS18L1; DNM3; BCL9L; PARVB; HEXB; L1CAM; ARHGDIA; MYOC; PALM; PLXNA1; SSH1; RELN; SEMA3G; CDC42SE2; RTN4; ATP10A; RHOJ; PTN; LRRC4C; RAC3; ROBO1; S100A13; SDC2; SEMA3F; SHOX2; SLIT1; SRC; TPM1; DOCK5; LINGO1; SHANK3; SEMA5A; PLXNA4; CPN…
GO:0099531	presynaptic process involved in chemical synaptic transmission	154	27	11.6782	2.31199	3.35665e-05	0.00319721	C2CD4A; SYT6; DVL1; UNC13A; SYT11; PIP5K1C; SCRIB; KCNMB4; GRM4; ASIC1; RAB3A; RAB3B; LIN7B; SLC6A9; SNCG; STX1A; SYN1; CACNA1B; DNAJC5; DOC2B; PPFIA4; LIN7A; SYT7; DGKI; SYT12; NRXN3; SYTL4
GO:0006836	neurotransmitter transport	193	31	14.6357	2.11811	5.31409e-05	0.00449927	C2CD4A; SYT6; DVL1; UNC13A; SYT11; PIP5K1C; SCRIB; SLC17A8; KCNMB4; GRM4; ASIC1; ATP1A2; SLC6A20; RAB3A; RAB3B; LIN7B; SLC1A3; SLC6A9; SNCG; STX1A; SYN1; CACNA1B; DNAJC5; DOC2B; PPFIA4; LIN7A; SYT7; DGKI; SYT12; NRXN3; SYTL4
GO:0016049	cell growth	493	61	37.3855	1.63165	9.5155e-05	0.00725081	SGK2; PLXNC1; RASGRP2; ENOX2; SEMA6C; SEMA4D; SEMA3C; PDLIM5; POSTN; ADRA1A; CYBA; DVL1; AKT1; ESR2; BRAT1; UNC13A; FSTL4; FMOD; NEDD4L; FN1; FRZB; NUPR1; TMEM97; GNG4; HYAL1; IGFBP6; INHBA; L1CAM; NOV; NPR1; NDUFA13; CRIM1; SIRT6; TAF9B; PLXNA1; IL17RB; PRKCQ; SEMA3G; RTN4; RPTOR; BCL6; RPS6KA1; SEMA3F; SFRP2; SIPA1; SLIT1; SMARCA4; TGFB3; LEFTY2; SESN2; ULK1; TNK1; NRP2; SOCS2; SEMA5A; ACVR1B; …
GO:0001505	regulation of neurotransmitter levels	192	30	14.5599	2.06046	0.000116665	0.00808169	C2CD4A; SYT6; DVL1; LRTOMT; UNC13A; SYT11; PIP5K1C; SCRIB; KCNMB4; GRM4; ASIC1; ATP1A2; RAB3A; RAB3B; LIN7B; SLC1A3; SLC6A9; SNCG; STX1A; SYN1; CACNA1B; DNAJC5; DOC2B; PPFIA4; LIN7A; SYT7; DGKI; SYT12; NRXN3; SYTL4
GO:0007215	glutamate receptor signaling pathway	71	15	5.38412	2.78597	0.000231337	0.0146899	GRIN3A; UNC13A; PLCB1; MAPK8IP2; GRID2; GRIK4; GRIN2C; GRM3; GRM4; GRM5; ATP1A3; RELN; SHANK3; HOMER3; HOMER1
GO:0044236	multicellular organism metabolic process	129	22	9.78242	2.24893	0.00026234	0.0147841	COL1A1; COL1A2; COL3A1; COL4A1; COL4A2; COL4A3; COL4A4; COL11A1; COL11A2; COL12A1; ADAMTS14; ENPEP; GHR; RGCC; ITGA2; MC4R; MMP15; FURIN; ARRDC3; ACE2; TGFB3; COL18A1
GO:0048514	blood vessel morphogenesis	491	59	37.2339	1.58458	0.000271624	0.0147841	GJC1; VAV3; CHI3L1; CHRNA7; COL3A1; COL4A1; COL4A2; COL4A3; BMPER; S1PR1; EGF; EGR3; ENPEP; EPHB2; EPHB3; ETS1; FGF1; FN1; HEY1; CLIC4; ANG; GPX1; RGCC; ANXA3; HHEX; HPGD; HSPG2; HYAL1; APOD; LOXL2; LRP1; FOXO4; NOTCH1; NOTCH3; NOV; NPR1; SERPINE1; EGFL7; SIRT6; ASB4; CHD7; PRKX; PTN; ROBO1; SFRP2; SOX4; THBS2; C5; WARS; SCG2; VASH2; COL18A1; TEAD2; RSPO3; NRP2; SEMA5A; MYOCD; HAND2; HDAC9
GO:0032355	response to estradiol	122	21	9.25159	2.26988	0.000314816	0.0154333	POSTN; COL1A1; NQO1; ESRRA; ETS1; ITGA2; MMP15; MSX2; PAM; MBD3; BAD; PTGFR; PTN; RBBP8; BID; SSTR2; KIF18A; NRIP1; SOCS2; MBD4; ARNT2
GO:0042391	regulation of membrane potential	360	46	27.2998	1.68499	0.000328089	0.0154333	GJC1; AKAP9; TRDN; MLLT11; SEZ6; ADRA1A; DSG2; DVL1; SLC29A1; NEDD4L; MAPK8IP2; GBA; NPAS4; KCNMB4; GRID2; GRIN2C; KCNA5; KCND2; KCND3; KCNK1; KCNK3; ASIC1; MYOC; ATP1A2; ATP1A3; PMAIP1; SSH1; SCN3B; RELN; CELF4; BAD; PTN; PYCR1; RYR2; SCN2A; BID; SLC26A10; SLC8A1; SRC; STX1A; CACNA1B; CACNB3; SHANK3; CHRNA6; DGKI; SLC25A27
GO:0021915	neural tube development	158	25	11.9816	2.08654	0.000344313	0.0154333	SEMA3C; DEAF1; LIAS; ZNF358; PRICKLE1; GDF7; DVL1; GPR161; SCRIB; IPMK; PHGDH; ITPK1; NOTCH1; PAX6; VANGL2; PTK7; SALL2; SFRP2; SOX4; FZD3; FZD6; TEAD2; DCHS1; CHRD; GORAB
GO:0099565	chemical synaptic transmission, postsynaptic	68	14	5.15663	2.71495	0.000489527	0.0207233	SEZ6; DVL1; SLC29A1; AKT1; MAPK8IP2; NPAS4; GRID2; GRIN2C; SSH1; RELN; CELF4; STX1A; SHANK3; DGKI
GO:0007423	sensory organ development	495	58	37.5372	1.54513	0.000579506	0.0232412	TSHZ1; COL4A1; COL11A1; SIX5; BMPER; DVL1; EPHB2; LRTOMT; FBN2; SDK1; SIPA1L3; CRB1; SCRIB; SLC7A11; FJX1; SLC17A8; FRZB; CLIC4; GPM6A; SH3PXD2B; HOXC13; INHBA; KCNK3; MAB21L1; MAN2A1; NOTCH1; ROR2; DUOX2; PAX6; MYO15A; FZR1; ATP8A2; CHD7; CELF4; CABP4; VANGL2; RHOJ; PTK7; PTN; NEUROD4; TGIF2; BCR; SALL2; CDH23; BMP2; SMARCA4; TGFB3; FZD3; NR4A3; AXIN1; FZD6; ARL6; DCHS1; LIN7A; CHRDL1; HAND2; SL…
GO:0060560	developmental growth involved in morphogenesis	212	30	16.0765	1.86607	0.000666834	0.0254064	PLXNC1; SEMA6C; SEMA4D; SEMA3C; POSTN; DVL1; S1PR1; FGF1; UNC13A; FSTL4; FMOD; NEDD4L; FN1; L1CAM; NOTCH1; SIRT6; PLXNA1; SEMA3G; RTN4; VANGL2; PTK7; SEMA3F; SFRP2; SLIT1; ULK1; NRP2; SEMA5A; PLXNA4; DCLK1; CPNE6
GO:0051961	negative regulation of nervous system development	263	35	19.944	1.75491	0.000787092	0.0285602	CARM1; SEMA6C; SEMA4D; SEMA3C; DUSP10; SEZ6; COL3A1; CRMP1; DAB1; BRINP1; DTX1; EPHB2; ERBB4; FSTL4; GPR161; NGEF; ASPM; DNM3; ARHGDIA; LRP1; NOTCH1; NOTCH3; PAX6; GPR173; SEMA3G; RTN4; PTN; RAP1GAP; SEMA3F; SLIT1; SORL1; NR2F1; LINGO1; CHRD; SEMA5A
GO:0014812	muscle cell migration	73	14	5.53579	2.529	0.00103009	0.0356786	ARPC5; POSTN; ITGA2; LRP1; FOXO4; NOV; SERPINE1; PLXNA1; SSH1; SORL1; SRC; TPM1; DOCK5; PDGFD
GO:0035637	multicellular organismal signaling	192	27	14.5599	1.85441	0.00133016	0.0440688	GJC1; AKAP9; TRDN; CORIN; DSG2; S1PR1; GBA; KCNMB4; ITGA2; ITPR2; KCNA5; KCND2; KCND3; KCNK1; KCNK3; ATP1A2; ATP1A3; NPR1; FXYD6; SCN3B; SPTBN4; ACE2; RYR2; RYR3; SCN2A; SLC8A1; CACNB3
GO:0042063	gliogenesis	243	32	18.4274	1.73655	0.00153963	0.0478292	CDK6; NDRG1; MMP24; DUSP10; CLU; CSK; DAB1; DTX1; ERCC2; AKT1; UFL1; SCRIB; TENM4; PHGDH; BIN1; HEXB; MYOC; NOTCH1; ROR2; PAX6; PLP1; ADAM22; MXRA8; SOX6; RELN; RTN4; PTN; NEUROD4; BMP2; SOX4; CXCR4; MBOAT7
GO:0010720	positive regulation of cell development	441	51	33.4422	1.52502	0.00161634	0.0478292	HMG20B; SEMA4D; SEZ6; GDF7; DAB1; BRINP1; DCT; DVL1; UNC13D; DMTN; EPHB2; UNC13A; NEDD4L; FN1; UFL1; NEGR1; ASPM; TENM4; SS18L1; BIN1; L1CAM; ARHGDIA; MAN2A1; MYOC; NOTCH1; PAX6; PDE3A; ATP8A2; SERPINI1; RELN; BAD; PTK7; PTN; RAC3; BCL6; TGIF2; ROBO1; SHOX2; BMP2; TCF3; VLDLR; CXCR4; FZD3; DOCK5; MOB2; SF3A2; SHANK3; SEMA5A; DUOXA1; CPNE6; FEZ1
GO:0098742	cell-cell adhesion via plasma-membrane adhesion molecules	224	30	16.9865	1.7661	0.00163197	0.0478292	DAB1; DSG2; CELSR3; CADM4; SDK1; TENM4; ATP2C1; PCDH11X; GRID2; IL1RN; PCDH7; PCDH9; PCDHB8; PCDHB3; PCDHAC1; PCDHA12; PCDHA11; PCDHA7; PCDHA6; PCDHA5; PCDHA2; PCDHA1; ROBO1; CDH23; CDH24; BMP2; DCHS1; SCARF2; CD6; PCDHA9
C: the number of reference genes in the category; O: the number of genes in the user gene list and also in the category; E: the expected number in the category; R: ratio of enrichment; Pvalue: p value from hypergeometric test; FDR: False Discovery Rate (BH method) Differentially expressed genes cutoff: abs.log2 FC > 0.6; p <0.05 WebGestalt-ORA parameters: Functional category: geneontology_Biologi…

## Sheet: S1 d
Supplementary Table S1 d DAVID Over-representation Analysis: TAF15-NR4A3 vs EWSR1-NR4A3 EMC
Category	Term	Count	FDR
GOTERM_BP_ALL	GO:0007399~nervous system development	149	1.36691e-10
	GO:0048856~anatomical structure development	262	2.6002e-06
	GO:0048731~system development	244	5.17114e-06
	GO:0032502~developmental process	311	8.2215e-06
	GO:0007275~multicellular organismal development	286	1.75338e-05
	GO:0030030~cell projection organization	55	0.00165214
	GO:0048699~generation of neurons	73	0.00421955
	GO:0022008~neurogenesis	77	0.00442817
	GO:0048468~cell development	80	0.00893345
	GO:0031175~neuron projection development	41	0.0091919
	GO:0048666~neuron development	49	0.0179042
	GO:0030182~neuron differentiation	59	0.0179798
	GO:0000902~cell morphogenesis	50	0.0313767
	GO:0007155~cell adhesion	83	0.0340292
	GO:0022610~biological adhesion	83	0.0359194
	GO:0030154~cell differentiation	165	0.03744
	GO:0048869~cellular developmental process	170	0.0533164
	GO:0032989~cellular component morphogenesis	53	0.0692802
	GO:0007268~synaptic transmission	43	0.0707748
	GO:0048667~cell morphogenesis involved in neuron differentiation	33	0.118259
	GO:0032501~multicellular organismal process	372	0.1691
	GO:0019226~transmission of nerve impulse	47	0.176847
	GO:0000904~cell morphogenesis involved in differentiation	36	0.212891
	GO:0048858~cell projection morphogenesis	36	0.231153
	GO:0048812~neuron projection morphogenesis	32	0.392632
	GO:0051056~regulation of small GTPase mediated signal transduction	36	0.403643
	GO:0007507~heart development	32	0.464846
	GO:0006790~sulfur metabolic process	21	0.494333
	GO:0009653~anatomical structure morphogenesis	121	0.539352
	GO:0032990~cell part morphogenesis	36	0.547234
	GO:0007215~glutamate signaling pathway	9	0.549002
	GO:0010646~regulation of cell communication	107	0.631513
	GO:0009966~regulation of signal transduction	93	0.661202
	GO:0007409~axonogenesis	29	0.817252
	GO:0050954~sensory perception of mechanical stimulus	19	0.922452
	GO:0007156~homophilic cell adhesion	22	1.09527
	GO:0043588~skin development	9	1.66206
	GO:0006928~cell motion	55	1.84058
	GO:0048513~organ development	162	2.04209
	GO:0007605~sensory perception of sound	17	3.43003
	GO:0007411~axon guidance	18	3.80976
	GO:0007242~intracellular signaling cascade	120	4.41996
	GO:0001738~morphogenesis of a polarized epithelium	5	4.92948
	GO:0016043~cellular component organization	219	5.79666
	GO:0007154~cell communication	80	7.12636
	GO:0001558~regulation of cell growth	26	8.05429
	GO:0006518~peptide metabolic process	11	8.59379
	GO:0035023~regulation of Rho protein signal transduction	16	10.3176
	GO:0022603~regulation of anatomical structure morphogenesis	28	10.4851
	GO:0046578~regulation of Ras protein signal transduction	27	11.3962
	GO:0016337~cell-cell adhesion	33	12.9065
	GO:0051179~localization	254	13.3346
	GO:0009888~tissue development	67	14.2641
	GO:0007267~cell-cell signaling	61	16.6848
	GO:0007269~neurotransmitter secretion	8	18.1202
	GO:0007216~metabotropic glutamate receptor signaling pathway	4	18.6384
	GO:0048589~developmental growth	14	18.6501
	GO:0001568~blood vessel development	29	22.9102
	GO:0043523~regulation of neuron apoptosis	14	23.7389
	GO:0021932~hindbrain radial glia guided cell migration	3	24.8837
	GO:0044271~nitrogen compound biosynthetic process	36	25.2162
	GO:0040007~growth	23	25.8421
	GO:0045765~regulation of angiogenesis	11	26.2433
	GO:0008544~epidermis development	23	27.1582
	GO:0030199~collagen fibril organization	7	27.6112
	GO:0030111~regulation of Wnt receptor signaling pathway	9	28.6338
	GO:0006836~neurotransmitter transport	13	28.9514
	GO:0009987~cellular process	809	29.0853
	GO:0010647~positive regulation of cell communication	36	29.4431
	GO:0001944~vasculature development	29	29.5571
	GO:0006629~lipid metabolic process	77	29.7123
	GO:0007178~transmembrane receptor protein serine/threonine kinase signaling pathway	15	29.7933
	GO:0001501~skeletal system development	35	30.6337
	GO:0016053~organic acid biosynthetic process	20	31.1252
	GO:0046394~carboxylic acid biosynthetic process	20	31.1252
	GO:0030198~extracellular matrix organization	15	31.767
	GO:0007417~central nervous system development	44	33.678
	GO:0055114~oxidation reduction	62	35.0351
	GO:0045749~negative regulation of S phase of mitotic cell cycle	4	35.9567
	GO:0030155~regulation of cell adhesion	18	36.1769
	GO:0001505~regulation of neurotransmitter levels	11	36.5718
	GO:0006333~chromatin assembly or disassembly	17	36.9387
	GO:0042127~regulation of cell proliferation	74	37.1624
	GO:0065008~regulation of biological quality	129	37.3759
	GO:0021915~neural tube development	11	39.3655
	GO:0051270~regulation of cell motion	23	40.504
	GO:0032535~regulation of cellular component size	30	41.0527
	GO:0007264~small GTPase mediated signal transduction	33	41.0581
	GO:0043068~positive regulation of programmed cell death	44	41.8306
	GO:0009967~positive regulation of signal transduction	32	42.5128
	GO:0045792~negative regulation of cell size	14	42.9013
	GO:0031344~regulation of cell projection organization	13	43.103
	GO:0051128~regulation of cellular component organization	46	43.275
	GO:0048870~cell motility	33	43.4941
	GO:0051674~localization of cell	33	43.4941
	GO:0010942~positive regulation of cell death	44	44.206
	GO:0043062~extracellular structure organization	20	44.9207
	GO:0043009~chordate embryonic development	35	44.9396
	GO:0022604~regulation of cell morphogenesis	17	44.9591
	GO:0042221~response to chemical stimulus	113	44.9904
Differentially expressed genes cutoff: abs.log2 FC > 0.6; p <0.05 FDR: false discovery rate; Count: number of genes involved in the term; David ORA parameters used: default

## Sheet: S1 e
Supplementary Table S1 e IPA Top 50 Canonical Pathways: TAF1-NR4A35 vs EWSR-NR4A31 EMC
Ingenuity Canonical Pathways	-log (p-value)	p value	Ratio	z-score	Molecules
Axonal Guidance Signaling	4.98	1.04713e-05	0.118	NA	ITSN1, EPHB2, FZD3, ARPC5, PLCB1, EFNB3, GDF7, ADAMTS4, NGEF, TUBB3, PAPPA, PRKCQ, SEMA5A, GNG2, ADAM22, L1CAM, PLCL2, RAC3, PIK3R3, EPHA6, SRGAP3, RTN4, FZD6, PDGFD, ENPEP, ADAMTS7, LRRC4C, UNC5A, SLIT1, BMP2, EGF, ROBO1, SEMA6C, AKT1, SDC2, ADAM19, PRKCE, SHANK2, SEMA3F, GNG4, SEMA3G, PLXNA1, PLXNC1, NRP2, CXCR4, ITGA2, GIT1, PRKAR2B, SEMA4D, LINGO1, PRKAG2, EPHB3, SEMA3C
Glutamate Receptor Signaling	3.69	0.000204174	0.211	1	SLC17A8, GRM5, GRIK4, GRM3, GRIN2C, GRID2, GNG2, SLC1A3, HOMER1, GRM4, HOMER3, GRIN3A
Intrinsic Prothrombin Activation Pathway	2.73	0.00186209	0.241	1.89	COL1A2, COL1A1, F8, PROS1, COL18A1, COL11A2, COL3A1
Reelin Signaling in Neurons	2.71	0.00194984	0.152	NA	PIK3R3, SRC, ARHGEF4, AKT1, MAPK8IP2, ITGA2, MAPK8, VLDLR, DAB1, RELN, DCX, MAPK8IP1, FRK, PAFAH1B3
Neuropathic Pain Signaling In Dorsal Horn Neurons	2.64	0.00229087	0.14	2.5	SRC, PRKCQ, ITPR2, GRM3, PLCL2, GRM4, GRIN3A, GRM5, PIK3R3, FOS, PRKAR2B, KCNQ2, GRIN2C, PRKAG2, PRKCE, PLCB1
Hepatic Fibrosis / Hepatic Stellate Cell Activation	2.52	0.00301995	0.12	NA	FN1, COL4A1, COL12A1, COL4A3, IFNGR2, EGF, COL4A2, CXCL9, FGF1, COL1A2, COL1A1, COL21A1, TGFB3, LAMA1, COL4A4, COL11A1, COL11A2, SERPINE1, COL18A1, PDGFD, MYH1, COL3A1
Ephrin Receptor Signaling	2.45	0.00354813	0.121	1.508	GNG4, SRC, NGEF, ITSN1, CXCR4, AXIN1, EPHB2, GNG2, ARPC5, ITGA2, EGF, RAC3, GRIN3A, FGF1, EPHA6, AKT1, SDC2, GRIN2C, EPHB3, EFNB3, PDGFD
Stearate Biosynthesis I (Animals)	2.42	0.00380189	0.195	NA	BDH2, SLC27A5, DHCR24, FASN, ACSL6, ACSL5, ZADH2, MBOAT7
Synaptic Long Term Potentiation	2.41	0.00389045	0.133	2.5	PPP1R14C, PRKCQ, ITPR2, GRM3, PLCL2, GRM4, PPP1R14B, GRIN3A, GRM5, PRKAR2B, GRIN2C, ADCY1, PRKAG2, PRKCE, PLCB1, RPS6KA1
Colorectal Cancer Metastasis Signaling	2.37	0.0042658	0.109	1	BAD, FZD3, AXIN1, DIRAS3, MMP15, RHOT2, EGF, MMP24, AKT1, TLR3, RALGDS, GNG4, SRC, GNG2, DVL1, MAPK8, RHOJ, TCF3, PIK3R3, FOS, PRKAR2B, ADCY1, FZD6, PRKAG2, TGFB3, PTGER2, LRP1
RAR Activation	2.32	0.0047863	0.116	NA	SRC, PRKCQ, CSK, BMP2, MAPK8, ERCC2, MAPK11, SMARCA4, PRMT1, NR2F1, PIK3R3, FOS, AKT1, PRKAR2B, ADCY1, TGFB3, PRKAG2, PRKCE, NRIP1, REL, CARM1, CITED2
Gustation Pathway	2.27	0.00537032	0.129	NA	SMPDL3A, PDE2A, TAS2R31, ITPR2, PDE3A, GNG2, PDE1A, PDE1C, SCNN1A, P2RY2, PRKAR2B, P2RY14, ADCY1, ASIC1, PRKAG2, TAS2R20
Wnt/β-catenin Signaling	2.27	0.00537032	0.118	-2.183	SOX4, SRC, SFRP2, FRZB, FZD3, AXIN1, CSNK1G2, DVL1, SOX12, TLE1, TCF3, ACVR1B, AKT1, SOX6, APC2, FZD6, TLE3, TGFB3, CD44, LRP1
Aryl Hydrocarbon Receptor Signaling	2.11	0.00776247	0.121	NA	SRC, RBL2, MGST1, GSTM3, NQO1, CDK6, MAPK8, SMARCA4, NR2F1, FOS, ALDH3A2, TGFB3, NRIP1, DCT, GSTO2, ESR2, ALDH6A1
Notch Signaling	2.04	0.00912011	0.184	0.447	FURIN, NOTCH3, DTX1, MFNG, NOTCH1, HEY1, RFNG
Inhibition of Matrix Metalloproteases	1.97	0.0107152	0.179	NA	HSPG2, SDC2, MMP15, THBS2, TFPI2, MMP24, LRP1
NRF2-mediated Oxidative Stress Response	1.94	0.0114815	0.109	0.632	MGST1, PRKCQ, GSTM3, NQO1, MAPK8, DNAJA4, DNAJC13, MAFF, PIK3R3, FOS, SOD2, AKT1, DNAJC5, SCARB1, ABCC1, PRKCE, SQSTM1, GSTO2, HACD3, DNAJB5, EPHX1
1D-myo-inositol Hexakisphosphate Biosynthesis V (from Ins(1,3,4)P3)	1.94	0.0114815	0.667	NA	ITPK1, IPMK
Gap Junction Signaling	1.92	0.0120226	0.112	NA	SRC, TUBB3, HTR2B, PRKCQ, TJP2, CSNK1G2, ITPR2, EGF, PLCL2, PIK3R3, NOV, AKT1, PRKAR2B, NPR1, ADCY1, PRKAG2, GUCY1A2, PRKCE, PLCB1
Sperm Motility	1.88	0.0131826	0.12	1.807	PDE2A, PRKCQ, ITPR2, PLCL2, PDE1A, FRK, PDE1C, PRKAR2B, NPR1, GUCY1A2, PRKAG2, PRKCE, PLCB1, PAFAH1B3, PTK7
G-Protein Coupled Receptor Signaling	1.83	0.0147911	0.0993	NA	HTR2B, GRM3, PDE3A, PDE1A, AKT1, PRKCE, PLCB1, SMPDL3A, SRC, PDE2A, GRM4, MC4R, PDE1C, GRM5, PIK3R3, GABBR2, PRKAR2B, P2RY14, NPR3, RAP1GAP, ADCY1, PRKAG2, S1PR1, RPS6KA1, PTGER2, MC1R, ADRA1A
γ-glutamyl Cycle	1.8	0.0158489	0.25	NA	OPLAH, GGT1, GGACT, GGT7
Sphingosine and Sphingosine-1-phosphate Metabolism	1.79	0.0162181	0.333	NA	ASAH2B, SGPP2, SGPP1
Ephrin B Signaling	1.77	0.0169824	0.137	2.646	GNG4, ITSN1, EPHB2, AXIN1, CXCR4, VAV3, GNG2, EPHB3, EFNB3, RAC3
PCP pathway	1.75	0.0177828	0.143	0.378	ROR2, RSPO3, FZD3, SDC2, VANGL1, DVL1, MAPK8, FZD6, PRICKLE1
Calcium Signaling	1.73	0.0186209	0.107	0.905	HDAC9, CHRNA6, ATP2C1, ITPR2, RYR2, TRDN, TPM1, MCU, GRIN3A, RCAN1, PRKAR2B, GRIN2C, RYR3, PRKAG2, CHRNA7, TPM4, SLC8A1, RCAN2, MYH1
Inhibition of Angiogenesis by TSP1	1.72	0.0190546	0.176	NA	HSPG2, AKT1, SDC2, MAPK8, GUCY1A2, MAPK11
Gαi Signaling	1.69	0.0204174	0.117	0	GNG4, SRC, GRM3, GNG2, GRM4, GABBR2, PRKAR2B, P2RY14, NPR3, RAP1GAP, ADCY1, S1PR1, PRKAG2, RALGDS
Role of NFAT in Cardiac Hypertrophy	1.69	0.0204174	0.104	NA	GNG4, HDAC9, SRC, PRKCQ, ITPR2, GNG2, MAPK8, PLCL2, MAPK11, PIK3R3, RCAN1, AKT1, PRKAR2B, ADCY1, TGFB3, PRKAG2, PRKCE, PLCB1, SLC8A1, RCAN2
Molecular Mechanisms of Cancer	1.64	0.0229087	0.0909	NA	BAD, AXIN1, FZD3, DIRAS3, BMP2, RHOT2, CDKN2B, MAPK11, CTNNA2, AKT1, BID, PRKCE, PLCB1, RALGDS, SRC, PMAIP1, ARHGEF4, PRKCQ, DVL1, ITGA2, MAPK8, CDK6, RHOJ, TCF3, RAC3, PIK3R3, FOS, PRKAR2B, ADCY1, FZD6, PRKAG2, TGFB3, NOTCH1, LRP1
CREB Signaling in Neurons	1.6	0.0251189	0.103	2.668	GNG4, PRKCQ, ITPR2, GRM3, GRID2, GNG2, PLCL2, GRM4, GRM5, PIK3R3, AKT1, PRKAR2B, GRIK4, GRIN2C, ADCY1, PRKAG2, PRKCE, PLCB1, RPS6KA1
LPS/IL-1 Mediated Inhibition of RXR Function	1.58	0.0263027	0.0991	-1	MGST1, LIPC, GSTM3, ACSL6, MAPK8, HS3ST4, FMO5, CHST2, CHST1, SLC27A5, SULT4A1, SCARB1, UST, IL1RN, SREBF1, ALDH3A2, ACSL5, FABP5, HS6ST3, ABCC3, GSTO2, ALDH6A1
Nitric Oxide Signaling in the Cardiovascular System	1.56	0.0275423	0.115	0.905	PIK3R3, PDE2A, PRKCQ, PRKAR2B, AKT1, ITPR2, RYR2, PRKAG2, GUCY1A2, PRKCE, ARG2, PDE1A, PDE1C
Cardiac β-adrenergic Signaling	1.56	0.0275423	0.109	0.632	GNG4, SMPDL3A, PPP1R14C, PDE2A, PDE3A, AKAP9, RYR2, GNG2, PDE1A, PPP1R14B, PDE1C, PRKAR2B, ADCY1, PRKAG2, SLC8A1
Chondroitin Sulfate Biosynthesis	1.53	0.0295121	0.138	NA	CHST2, CHST1, SULT4A1, UST, B3GAT1, HS6ST3, HS3ST4, B3GAT2
Factors Promoting Cardiogenesis in Vertebrates	1.5	0.0316228	0.12	NA	PRKCQ, FZD3, AXIN1, BMP2, DVL1, FZD6, TGFB3, PRKCE, TCF3, ACVR1B, LRP1
Netrin Signaling	1.45	0.0354813	0.154	NA	PRKAR2B, UNC5A, RYR2, RYR3, PRKAG2, RAC3
tRNA Charging	1.45	0.0354813	0.154	NA	WARS, MARS2, GARS, AARS, SARS, IARS
Dermatan Sulfate Biosynthesis	1.45	0.0354813	0.133	NA	CHST2, CHST1, SULT4A1, UST, B3GAT1, HS6ST3, HS3ST4, B3GAT2
Serine Biosynthesis	1.45	0.0354813	0.4	NA	PSAT1, PHGDH
Eumelanin Biosynthesis	1.45	0.0354813	0.4	NA	MIF, DCT
GPCR-Mediated Nutrient Sensing in Enteroendocrine Cells	1.37	0.042658	0.118	NA	GNG4, PRKCQ, PRKAR2B, ITPR2, GNG2, ADCY1, PRKAG2, PLCB1, PRKCE, PLCL2
Gαs Signaling	1.36	0.0436516	0.11	1.508	GNG4, SRC, PRKAR2B, ADD2, RYR2, GNG2, RYR3, ADCY1, PRKAG2, MC1R, PTGER2, MC4R
Epithelial Adherens Junction Signaling	1.35	0.0446684	0.103	NA	SRC, TUBB3, EPN1, NOTCH3, NECTIN3, ARPC5, EGF, TCF3, CLIP1, ACVR1B, FGF1, CTNNA2, AKT1, NOTCH1, MYH1
Fatty Acid Activation	1.34	0.0457088	0.231	NA	SLC27A5, ACSL6, ACSL5
Cholesterol Biosynthesis I	1.34	0.0457088	0.231	NA	SQLE, DHCR24, LBR
Cholesterol Biosynthesis II (via 24,25-dihydrolanosterol)	1.34	0.0457088	0.231	NA	SQLE, DHCR24, LBR
Cholesterol Biosynthesis III (via Desmosterol)	1.34	0.0457088	0.231	NA	SQLE, DHCR24, LBR
Glioblastoma Multiforme Signaling	1.33	0.0467735	0.101	1.069	SRC, FZD3, ITPR2, AXIN1, DIRAS3, RHOT2, CDK6, EGF, RHOJ, PLCL2, TCF3, PIK3R3, AKT1, FZD6, PLCB1, PDGFD
UVC-Induced MAPK Signaling	1.32	0.047863	0.143	1.633	SRC, FOS, PRKCQ, MAPK8, PRKCE, MAPK11
Significance is calculated by Fisher's exact test (right-tailed) and reported as -log (p-value). Ratio refers to the number of molecules from the dataset that map to the pathway listed divided by the total number of molecules that map to the canonical pathway. Z-score: predicted pathway activation (positive z-score) or pathway inhibition (negative z-score). NA, not available Differentially expres…
IPA parameters used: default

## Sheet: S1 f
Supplementary Table S1 f GSEA-WebGestalt: TAF15-NR4A3 vs EWSR1-NR4A3 EMC
Positively enriched in TAF15 EMC
GO ID	Description	Size	LeadingEdgeNum	ES	NES	PValue	FDR	LeadingEdgeGene_UserID
GO:0061564	axon development	60	27	0.398374	2.33669	0	0.0167738	PLXNC1; SEMA4D; ADCY1; CRMP1; GDF7; EFNB3; CELSR3; EPHB3; FSTL4; KIF5A; KIF5C; L1CAM; NEFH; PAX6; ATP8A2; PLP1; CRTAC1; PRKCQ; SEMA3F; SLIT1; LRFN4; NRP2; BRSK2; UNC5A; PLXNA4; DCLK1; NRXN3
GO:0097485	neuron projection guidance	37	19	0.445599	2.27019	0	0.0228963	PLXNC1; SEMA4D; DPYSL4; CRMP1; GDF7; EFNB3; CELSR3; EPHB3; KIF5A; KIF5C; L1CAM; PAX6; PRKCQ; SEMA3F; SLIT1; NRP2; UNC5A; PLXNA4; NRXN3
GO:0098742	cell-cell adhesion via plasma-membrane adhesion molecules	30	22	0.472119	2.22275	0	0.028327	CELSR3; CADM4; SDK1; PCDH11X; GRID2; PCDH7; PCDH9; PCDHB8; PCDHB3; PCDHAC1; PCDHA12; PCDHA11; PCDHA7; PCDHA6; PCDHA5; PCDHA2; PCDHA1; ROBO1; CDH24; DCHS1; CD6; PCDHA9
GO:0061025	membrane fusion	19	12	0.525075	2.18153	0.0015949	0.0303347	VAV3; TBC1D16; C2CD4A; SYT6; SYT11; DNM3; GDAP1; RAB39A; STX1A; CXCR4; VASH2; SYT7
GO:0007626	locomotory behavior	23	12	0.449496	1.99381	0	0.158766	C1QL1; SEZ6; EFNB3; NEGR1; GRM5; APBA2; KCND2; ASTN1; ATP1A3; NOVA1; ADAM22; CACNA1B
Negatively enriched in TAF15 EMC
GO ID	Description	Size	LeadingEdgeNum	ES	NES	PValue	FDR	LeadingEdgeGene_UserID
GO:0003012	muscle system process	38	21	-0.459691	-2.67587	0	0.00107782	TRDN; HSPB6; ADRA1A; DES; DSG2; SYNM; HTR2B; KCNA5; KCND3; ARG2; MYBPC2; MYBPH; MYH1; MYOC; ATP1A2; ACE2; SLC8A1; NR4A3; MYOCD; HOMER1; HAND2
GO:0072376	protein activation cascade	6	5	-0.838196	-2.37985	0	0.0189708	CLU; CD55; F8; PROS1; C5
GO:0030258	lipid modification	15	10	-0.502141	-2.15313	0	0.0828238	NRG4; EGF; ALDH3A2; FGF1; APOD; INPP5B; BDH2; NR4A3; SESN2; DGKI
GO:0002443	leukocyte mediated immunity	14	11	-0.508082	-2.06417	0.00516796	0.127212	CLU; CD55; APLF; UNC13D; ANXA3; BCL6; S100A13; TLR3; C5; NR4A3; TNFSF13
GO:0035966	response to topologically incorrect protein	12	9	-0.539293	-2.06322	0.00238663	0.103072	CASP12; KDELR3; CLU; CTH; AARS; DDIT3; ASNS; ATF3; CREB3L2
Size: the number of genes in the user gene list and also in the category; L: the number of leading edge genes; ES: enriochment Score; NES: normalized enrichment score; PValue: p value from GSEA; FDR: False Discovery Rate from GSEA. Differentially expressed genes cutoff: abs.log2 FC > 0.6; p <0.05 WebGestalt-GSEA parameters (EMC): Functional category: geneontology_Biological_Process_noRedundant Mi…

## Sheet: S1 g
Supplementary Table S1 g Gene Set Enrichment Analysis (GSEA-Broad): TAF15-NR4A3 vs EWSR1-NR4A3 EMC
Positively enriched in TAF15 EMC									Negatively enriched in TAF15 EMC
NAME	SIZE	ES	NES	NOM p-val	FDR q-val	FWER p-val	RANK AT MAX		NAME	SIZE	ES	NES	NOM p-val	FDR q-val	FWER p-val	RANK AT MAX
homophilic cell adhesion via plasma membrane adhesion molecules	23	0.58285	2.56318	0	0.00283999	0.003	411		contractile fiber	23	-0.512392	-2.68797	0	0.00101597	0.001	337
cell morphogenesis involved in neuron differentiation	56	0.428828	2.50065	0	0.00327765	0.007	574		regulation of muscle system process	17	-0.47594	-2.09008	0.00502513	0.279611	0.401	243
cell cell adhesion via plasma membrane adhesion molecules	27	0.535507	2.44382	0	0.00376584	0.012	431		anion transmembrane transport	26	-0.383199	-2.0305	0.00571429	0.28294	0.562	101
neuron projection morphogenesis	58	0.416665	2.41202	0	0.00448699	0.019	261		small molecule catabolic process	31	-0.360178	-2.03037	0.00288184	0.212205	0.562	387
taxis	53	0.422684	2.39378	0	0.00397407	0.021	498		i band	15	-0.484104	-2.01182	0.00263852	0.194626	0.611	169
neuron projection guidance	34	0.466889	2.35169	0	0.00680384	0.042	261		extracellular space	114	-0.235152	-1.99564	0	0.179017	0.643	261
synaptic signaling	67	0.387709	2.35143	0	0.00597128	0.043	393		oxidoreductase activity	69	-0.262341	-1.9748	0.0100334	0.171828	0.686	394
cell morphogenesis involved in differentiation	70	0.369114	2.30293	0	0.00901685	0.073	574		regulation of heart contraction	28	-0.362747	-1.97258	0	0.153138	0.692	169
neuron projection development	75	0.366327	2.29101	0	0.00875182	0.08	261		anion transmembrane transporter activity	28	-0.353152	-1.93956	0	0.168103	0.773	101
cell cell signaling	91	0.344584	2.26282	0	0.0108956	0.109	398		muscle system process	28	-0.362075	-1.93386	0.00842697	0.155921	0.783	277
biological adhesion	96	0.327843	2.17073	0	0.0234581	0.244	546		oxidoreductase activity acting on ch oh group of donors	19	-0.409726	-1.89239	0.00573066	0.185255	0.86	381
cell part morphogenesis	69	0.355716	2.16776	0	0.0220602	0.247	261		muscle contraction	24	-0.372404	-1.89145	0.00879765	0.17189	0.862	200
neurogenesis	170	0.283676	2.13612	0	0.0271168	0.312	356		response to reactive oxygen species	20	-0.384509	-1.86509	0.0136612	0.18731	0.892	378
cell cell adhesion	52	0.380841	2.12569	0	0.027666	0.337	431		lytic vacuole	47	-0.290051	-1.83686	0	0.204321	0.93	634
neuron projection	117	0.298473	2.10667	0	0.0307372	0.39	299		oxidation reduction process	79	-0.242166	-1.82185	0	0.208725	0.942	417
neuron part	159	0.280428	2.09552	0	0.0318342	0.414	299		regulation of cytosolic calcium ion concentration	22	-0.353075	-1.76245	0.0172414	0.274002	0.984	162
excitatory synapse	36	0.40087	2.09249	0	0.0308478	0.424	561		regulation of proteolysis	48	-0.269772	-1.75852	0.013289	0.263592	0.984	153
synapse part	95	0.316643	2.08653	0	0.0306559	0.442	570		nucleoside phosphate biosynthetic process	17	-0.395806	-1.75505	0.0132275	0.253534	0.986	571
locomotory behavior	22	0.473763	2.07436	0.00310559	0.03289	0.482	264		regulation of system process	48	-0.273206	-1.75002	0.00666667	0.246973	0.988	169
synapse	113	0.304629	2.06807	0	0.0330387	0.502	570		regulation of blood circulation	35	-0.298225	-1.74782	0.00925926	0.237172	0.988	169
neuron differentiation	106	0.304498	2.06641	0	0.0320049	0.507	261		peptidase regulator activity	17	-0.403074	-1.73196	0.02	0.248988	0.993	118
regulation of peptide transport	21	0.473069	2.04784	0.00158983	0.0361048	0.557	478		ciliary part	27	-0.327887	-1.72191	0.0263158	0.251791	0.995	279
calcium ion binding	76	0.327666	2.04398	0.00133333	0.0354908	0.569	432		protein maturation	20	-0.364404	-1.71516	0.0136986	0.250452	0.996	320
central nervous system neuron differentiation	20	0.485625	2.04333	0.00163132	0.0342897	0.572	170		organic anion transmembrane transporter activity	17	-0.389019	-1.70709	0.0107817	0.25183	0.996	101
presynapse	39	0.387226	2.03237	0.00149254	0.0350752	0.601	520		actin based cell projection	15	-0.397042	-1.69167	0.0234375	0.262344	0.998	375
cellular component morphogenesis	95	0.301953	2.03095	0.00135135	0.0342785	0.611	261		multi multicellular organism process	20	-0.36192	-1.67075	0.0238727	0.284906	0.999	362
neuron development	90	0.313112	2.00972	0	0.0387066	0.671	185		organonitrogen compound catabolic process	36	-0.283716	-1.65783	0.0352941	0.294805	0.999	583
axon	46	0.363794	2.00112	0.00588235	0.0401625	0.697	520		secondary active transmembrane transporter activity	18	-0.36708	-1.65425	0.0365535	0.290276	0.999	218
head development	92	0.308299	1.99939	0.00130378	0.0393977	0.703	561		cellular protein complex assembly	21	-0.346321	-1.64921	0.0493151	0.288473	0.999	442
cell projection organization	103	0.291731	1.98596	0.00129534	0.0427599	0.75	261		regulation of calcium ion transport	17	-0.368451	-1.63762	0.0306905	0.296053	0.999	169
regulation of nervous system development	97	0.294669	1.9632	0.00132979	0.0493411	0.797	519		regulation of ion homeostasis	20	-0.341395	-1.63631	0.0332481	0.287885	0.999	162
cation channel activity	31	0.398588	1.95251	0.00154083	0.052492	0.829	460		ras guanyl nucleotide exchange factor activity	24	-0.337203	-1.63259	0.0331492	0.285222	0.999	202
regulation of cell development	103	0.284922	1.94937	0.0012987	0.0520511	0.839	356		regulation of rho protein signal transduction	18	-0.372233	-1.62411	0.042394	0.289492	0.999	199
behavior	61	0.321844	1.87947	0.00573066	0.089385	0.958	396		cellular amino acid metabolic process	33	-0.273351	-1.62002	0.0342857	0.287879	1	686
exocytic vesicle	22	0.433571	1.87231	0.00792393	0.0913204	0.964	311		regulation of peptidase activity	29	-0.291287	-1.60765	0.0433526	0.298375	1	118
transport vesicle membrane	18	0.462959	1.86487	0.00805153	0.0942165	0.973	286		vascular process in circulatory system	20	-0.336283	-1.59768	0.0433604	0.304414	1	162
negative regulation of developmental process	79	0.296363	1.86007	0.00544959	0.095496	0.977	553		regulation of ion transport	46	-0.244833	-1.57369	0.0351438	0.336407	1	214
regulation of peptide secretion	17	0.465592	1.85838	0.0143084	0.0940353	0.977	478		anion transport	41	-0.251324	-1.55973	0.0385965	0.35327	1	119
regulation of hormone secretion	22	0.431214	1.84829	0.00803858	0.0987482	0.985	487		negative regulation of proteolysis	26	-0.287705	-1.55108	0.0442478	0.360031	1	153
regulation of neuron differentiation	77	0.291188	1.83914	0.00540541	0.102841	0.987	356		regulation of ras protein signal transduction	27	-0.281814	-1.54076	0.0457143	0.369298	1	199
negative regulation of nervous system development	36	0.358686	1.82634	0.0091047	0.109849	0.991	508		small molecule metabolic process	162	-0.164555	-1.53457	0.0176471	0.372105	1	402
negative regulation of cell development	38	0.350241	1.79647	0.0089955	0.133065	0.998	500		receptor binding	116	-0.176984	-1.53418	0.0210084	0.363958	1	264
intrinsic component of plasma membrane	149	0.240939	1.77548	0.00124844	0.151198	1	283		active ion transmembrane transporter activity	23	-0.299009	-1.52521	0.0678466	0.371783	1	218
regulation of neurotransmitter levels	29	0.374605	1.75189	0.0122888	0.174225	1	393		organonitrogen compound metabolic process	147	-0.165945	-1.52299	0.0210526	0.367689	1	574
modulation of synaptic transmission	27	0.371555	1.74458	0.009375	0.179698	1	291		nucleobase containing small molecule metabolic process	43	-0.240008	-1.51277	0.039039	0.377251	1	402
presynaptic process involved in synaptic transmission	23	0.394098	1.74144	0.015083	0.179567	1	393		muscle tissue development	31	-0.277837	-1.51184	0.0565476	0.370845	1	237
response to estradiol	23	0.388369	1.73694	0.0172414	0.181674	1	457		morphogenesis of a branching structure	16	-0.344552	-1.5045	0.0680628	0.376767	1	91
neurotransmitter transport	27	0.375598	1.73363	0.0232558	0.182058	1	393		positive regulation of vasculature development	16	-0.351444	-1.49851	0.0718563	0.380605	1	330
voltage gated ion channel activity	17	0.436782	1.72564	0.0212072	0.188707	1	264		regulation of metal ion transport	26	-0.276326	-1.49515	0.0487106	0.378561	1	214
peptidyl serine modification	15	0.447577	1.71575	0.0155521	0.197087	1	84		protein homodimerization activity	61	-0.211415	-1.47607	0.0557621	0.406582	1	261
SIZE: Number of genes in the gene set after filtering out those genes not in the expression dataset; ES: Enrichment score for the gene set; NES: Normalized enrichment score; NOM p-value: Nominal p value; FDR q-value: False discovery rate; FWER p-value: Familywise-error rate; RANK AT MAX: The position in the ranked list at which the maximum enrichment score occurred. Differentially expressed genes…
GSEA-Broad Institute parameters: Pre-ranked mode; Predefined C5 gene set database; Default settings for basic and advanced fields.

## Sheet: S1 h
Supplementary Table S1 h Mean TPM values of the exon guidance cues differentially expressed in TAF15-NR4A3 vs EWSR1-NR4A3 EMC (abs.log2 FC> 0.6; p <0.05)
GENE		EWSR1-NR4A3			TAF15-NR4A3
		TPM MEAN	SE		TPM MEAN	SE
SEMA3C		597.727	225.919		155.644	57.2446
SEMA3G		17.581	6.64499		3.11901	1.51323
SEMA3F		3.09359	1.16927		7.42048	2.34097
SEMA4D		7.77032	2.9369		20.327	3.33929
SEMA5A		7.61737	2.8791		22.0781	10.2241
SEMA6C		6.83961	2.58513		13.2817	2.99372
PLXNA1		7.60968	2.87619		14.4667	2.27472
PLXNA4		2.14026	0.808942		12.7123	4.61164
PLXNC1		11.3208	4.27885		25.8059	12.9622
NRP2		6.5349	2.46996		23.1869	10.929
EFNB3		2.48194	0.938084		8.03665	2.80514
EPHA6		168.447	63.6671		36.6223	18.3793
EPHB2		2.93067	1.10769		5.15535	0.867378
EPHB3		1.542	0.582821		6.77798	1.52603
VAV3		2.65156	1.00219		15.7093	6.71879
SLIT1		3.71896	1.40563		36.2073	18.4574
ROBO1		7.88569	2.98051		20.3699	4.36658
CXCR4		11.3763	4.29983		56.5708	38.9597
RELN		203.171	76.7914		40.9459	19.9734
SYP		2.87549	1.08683		10.7391	3.16969
ELAVL2		165.689	62.6246		446.163	105.609
NPDC1		53.054	20.0525		91.4091	22.8241
SCG3		1.93038	0.729613		29.8714	16.0967
NEFH		1.1236	0.42468		7.62562	2.99962
STX1A		3.1343	1.18465		12.0956	4.77914
UNC13A		1.86383	0.704461		21.9981	12.7989
SE, Standard Error
