# Supplementary material for: NR4A3 fusion proteins trigger an axon guidance switch that marks the difference between EWSR1 and TAF15 translocated extraskeletal myxoid chondrosarcomas
Source: J Pathol. 2019 May 14;249(1):90–101. doi: 10.1002/path.5284 (PMC6766969; doi:10.1002/path.5284)
Supplement: Supplementary file 6 — Table S2. Transcriptional profiling of E‐N and T‐N cell models [file PATH-249-90-s006.xlsx]

## Sheet: Supplementary Table S2 a
NR4A3 fusion proteins trigger an axon guidance switch that marks the difference between EWSR1 and TAF15 translocated extraskeletal myxoid chondrosarcomas
Brenca M et al. J Pathol DOI: 10.1002/path.5284
Supplementary Table S2 a DAVID functional annotation of the top 500 differentially expressed genes (FDR<0.1) in T-N vs E-N engeneered cell models
CLUSTER 1					CLUSTER 2
Category	Term	Count	PValue		Category	Term	Count	PValue
GOTERM_BP_ALL	GO:0042127~regulation of cell proliferation	51	2.35026e-11		GOTERM_BP_ALL	GO:0044707~single-multicellular organism process	119	2.34981e-09
	GO:0044707~single-multicellular organism process	116	3.28556e-11			GO:0048731~system development	95	3.38883e-09
	GO:0008283~cell proliferation	56	4.96078e-11			GO:0007275~multicellular organism development	100	6.13235e-08
	GO:0008284~positive regulation of cell proliferation	36	6.74362e-11			GO:0032501~multicellular organismal process	128	1.61859e-07
	GO:0048514~blood vessel morphogenesis	27	1.31543e-10			GO:0008203~cholesterol metabolic process	12	2.48677e-07
	GO:0001944~vasculature development	30	1.33512e-10			GO:1902652~secondary alcohol metabolic process	12	4.17438e-07
	GO:0001568~blood vessel development	29	1.73151e-10			GO:0044699~single-organism process	198	4.84497e-07
	GO:0048731~system development	92	2.54309e-10			GO:0030154~cell differentiation	79	5.63283e-07
	GO:0040011~locomotion	48	5.45589e-10			GO:0016125~sterol metabolic process	12	7.95815e-07
	GO:0032101~regulation of response to external stimulus	31	1.49839e-09			GO:0048513~animal organ development	70	1.14655e-06
	GO:0007275~multicellular organism development	98	1.55713e-09			GO:0051239~regulation of multicellular organismal process	62	1.73782e-06
	GO:0032501~multicellular organismal process	125	1.62761e-09			GO:0001822~kidney development	16	1.76474e-06
	GO:0051239~regulation of multicellular organismal process	66	1.65179e-09			GO:0048856~anatomical structure development	103	2.89481e-06
	GO:0009888~tissue development	51	1.80011e-09			GO:0044767~single-organism developmental process	103	2.94822e-06
	GO:0072359~circulatory system development	35	4.4806e-09			GO:0001655~urogenital system development	17	3.60853e-06
	GO:0072358~cardiovascular system development	35	4.4806e-09			GO:0072001~renal system development	16	3.61531e-06
	GO:0040012~regulation of locomotion	31	6.46575e-09			GO:0032502~developmental process	104	6.26872e-06
	GO:0048856~anatomical structure development	104	7.46418e-09			GO:0001823~mesonephros development	10	6.6744e-06
	GO:0009653~anatomical structure morphogenesis	64	7.60437e-09			GO:0043583~ear development	13	1.2331e-05
	GO:0030334~regulation of cell migration	29	8.26748e-09			GO:0048468~cell development	48	1.39185e-05
	GO:2000145~regulation of cell motility	30	9.84394e-09			GO:0042471~ear morphogenesis	10	1.5277e-05
	GO:0006928~movement of cell or subcellular component	50	1.10152e-08			GO:0006066~alcohol metabolic process	15	1.61036e-05
	GO:0048513~animal organ development	71	1.31763e-08			GO:0048869~cellular developmental process	79	1.94279e-05
	GO:0051270~regulation of cellular component movement	31	1.72863e-08			GO:1901615~organic hydroxy compound metabolic process	18	2.09486e-05
	GO:0001525~angiogenesis	22	1.81522e-08			GO:0009653~anatomical structure morphogenesis	58	2.47316e-05
	GO:0009605~response to external stimulus	54	2.1691e-08			GO:0001657~ureteric bud development	9	3.33716e-05
	GO:0042060~wound healing	25	2.36877e-08			GO:0072164~mesonephric tubule development	9	3.59449e-05
	GO:0051674~localization of cell	41	2.56024e-08			GO:0072163~mesonephric epithelium development	9	3.59449e-05
	GO:0048870~cell motility	41	2.56024e-08			GO:0007399~nervous system development	50	3.85806e-05
	GO:0051241~negative regulation of multicellular organismal process	35	2.77645e-08			GO:0035295~tube development	21	5.51143e-05
	GO:0007166~cell surface receptor signaling pathway	63	3.39264e-08			GO:0008202~steroid metabolic process	14	5.58657e-05
	GO:0016477~cell migration	38	3.56347e-08			GO:0009887~organ morphogenesis	29	6.43149e-05
	GO:0032502~developmental process	104	3.98271e-08			GO:0048667~cell morphogenesis involved in neuron differentiation	19	6.82972e-05
	GO:0009611~response to wounding	27	4.45885e-08			GO:0072006~nephron development	10	6.94301e-05
	GO:0030193~regulation of blood coagulation	11	5.10778e-08			GO:0022008~neurogenesis	37	7.56683e-05
	GO:1900046~regulation of hemostasis	11	5.10778e-08			GO:0007423~sensory organ development	19	9.05811e-05
	GO:0048518~positive regulation of biological process	99	6.12018e-08			GO:0090596~sensory organ morphogenesis	13	9.06491e-05
	GO:0030198~extracellular matrix organization	19	8.39358e-08			GO:0072073~kidney epithelium development	10	9.14149e-05
	GO:0044767~single-organism developmental process	101	8.73247e-08			GO:0048568~embryonic organ development	17	9.20962e-05
	GO:0043062~extracellular structure organization	19	8.77252e-08			GO:0048839~inner ear development	11	9.6998e-05
	GO:0050818~regulation of coagulation	11	8.94141e-08			GO:2000026~regulation of multicellular organismal development	41	0.000126505
	GO:0007155~cell adhesion	46	1.2613e-07			GO:0008610~lipid biosynthetic process	21	0.000147037
	GO:0022610~biological adhesion	46	1.39702e-07			GO:0032835~glomerulus development	7	0.00014816
	GO:1903034~regulation of response to wounding	13	1.63503e-07			GO:0044763~single-organism cellular process	180	0.000148178
	GO:0051240~positive regulation of multicellular organismal process	41	1.84628e-07			GO:0048812~neuron projection morphogenesis	19	0.000211715
	GO:0032879~regulation of localization	58	2.03194e-07			GO:0048666~neuron development	27	0.000249732
	GO:0048522~positive regulation of cellular process	90	2.69348e-07			GO:0065008~regulation of biological quality	68	0.000296128
	GO:0061041~regulation of wound healing	12	3.22788e-07			GO:0048565~digestive tract development	9	0.000306108
	GO:0007165~signal transduction	103	3.49871e-07			GO:0031175~neuron projection development	24	0.000313469
	GO:0044700~single organism signaling	108	4.70909e-07			GO:0048562~embryonic organ morphogenesis	13	0.000316847
	GO:0050896~response to stimulus	133	5.15923e-07			GO:0006629~lipid metabolic process	33	0.000362392
	GO:0048583~regulation of response to stimulus	74	5.20644e-07			GO:0030182~neuron differentiation	31	0.000425882
	GO:0010646~regulation of cell communication	65	5.84365e-07			GO:0010899~regulation of phosphatidylcholine catabolic process	3	0.000480911
	GO:0032102~negative regulation of response to external stimulus	16	6.19109e-07			GO:0055123~digestive system development	9	0.000546345
	GO:0023052~signaling	108	7.58068e-07			GO:0006633~fatty acid biosynthetic process	9	0.000546345
	GO:0007154~cell communication	108	8.65865e-07			GO:0001501~skeletal system development	17	0.000559354
	GO:0030335~positive regulation of cell migration	19	9.90215e-07			GO:0051179~localization	99	0.000649251
	GO:0023051~regulation of signaling	65	1.05577e-06			GO:0000904~cell morphogenesis involved in differentiation	22	0.000649954
	GO:0048585~negative regulation of response to stimulus	38	1.31854e-06			GO:0034381~plasma lipoprotein particle clearance	5	0.000697117
	GO:0048646~anatomical structure formation involved in morphogenesis	34	1.52832e-06			GO:0097006~regulation of plasma lipoprotein particle levels	6	0.000722658
	GO:2000147~positive regulation of cell motility	19	1.62291e-06			GO:0050793~regulation of developmental process	45	0.000742761
	GO:0009887~organ morphogenesis	31	1.6717e-06			GO:0003206~cardiac chamber morphogenesis	8	0.000789823
	GO:0006954~inflammatory response	24	1.71783e-06			GO:0008016~regulation of heart contraction	11	0.000832548
	GO:0030155~regulation of cell adhesion	24	2.01225e-06			GO:0003008~system process	43	0.00083818
	GO:0006935~chemotaxis	22	2.21616e-06			GO:0003205~cardiac chamber development	9	0.00084697
	GO:0080134~regulation of response to stress	36	2.25872e-06			GO:0060485~mesenchyme development	11	0.000858474
	GO:0042330~taxis	22	2.2802e-06			GO:1901700~response to oxygen-containing compound	34	0.000933038
	GO:0007167~enzyme linked receptor protein signaling pathway	30	2.30016e-06			GO:0072358~cardiovascular system development	25	0.00100083
	GO:0051272~positive regulation of cellular component movement	19	2.36574e-06			GO:0072359~circulatory system development	25	0.00100083
	GO:0040017~positive regulation of locomotion	19	2.53731e-06			GO:0010033~response to organic substance	55	0.0010541
	GO:0010033~response to organic substance	60	3.12416e-06			GO:0048699~generation of neurons	32	0.00106598
	GO:0090287~regulation of cellular response to growth factor stimulus	14	4.22474e-06			GO:0030203~glycosaminoglycan metabolic process	9	0.00112726
	GO:0009966~regulation of signal transduction	58	5.05293e-06			GO:0006936~muscle contraction	13	0.00112863
	GO:0050878~regulation of body fluid levels	20	7.66734e-06			GO:0045595~regulation of cell differentiation	35	0.00113311
	GO:0048869~cellular developmental process	75	9.42932e-06			GO:0002062~chondrocyte differentiation	7	0.00114563
	GO:0030154~cell differentiation	70	1.19334e-05			GO:0060411~cardiac septum morphogenesis	6	0.00123746
	GO:0051716~cellular response to stimulus	112	1.24366e-05			GO:0051240~positive regulation of multicellular organismal process	33	0.00125116
	GO:0048729~tissue morphogenesis	22	1.38798e-05			GO:0042472~inner ear morphogenesis	7	0.00128096
	GO:0050817~coagulation	16	2.20836e-05			GO:0003279~cardiac septum development	7	0.00142818
	GO:0007599~hemostasis	16	2.20836e-05			GO:0009888~tissue development	38	0.0014918
	GO:0061448~connective tissue development	13	2.31047e-05			GO:0048863~stem cell differentiation	7	0.00158797
	GO:0048519~negative regulation of biological process	82	2.43413e-05			GO:0006022~aminoglycan metabolic process	9	0.00159151
	GO:0042221~response to chemical	75	2.91994e-05			GO:1903522~regulation of blood circulation	12	0.00166422
	GO:0050789~regulation of biological process	155	3.95625e-05			GO:0002065~columnar/cuboidal epithelial cell differentiation	7	0.00185271
	GO:2000026~regulation of multicellular organismal development	40	4.18853e-05			GO:0042474~middle ear morphogenesis	4	0.00198252
	GO:0071310~cellular response to organic substance	47	4.72835e-05			GO:0006641~triglyceride metabolic process	7	0.00204693
	GO:0045785~positive regulation of cell adhesion	16	5.08235e-05			GO:0007622~rhythmic behavior	5	0.0021449
	GO:0009719~response to endogenous stimulus	37	5.14253e-05			GO:0008015~blood circulation	16	0.00217552
	GO:0065007~biological regulation	161	5.33761e-05			GO:0060429~epithelium development	26	0.0021803
	GO:0007596~blood coagulation	15	5.35825e-05			GO:0003013~circulatory system process	16	0.00233192
	GO:0051093~negative regulation of developmental process	23	5.81279e-05			GO:1902338~negative regulation of apoptotic process involved in morphogenesis	3	0.00234446
	GO:0070848~response to growth factor	21	5.83196e-05			GO:1904746~negative regulation of apoptotic process involved in development	3	0.00234446
	GO:0051216~cartilage development	11	6.14774e-05			GO:0030278~regulation of ossification	9	0.00234722
	GO:0045765~regulation of angiogenesis	12	6.4131e-05			GO:0032526~response to retinoic acid	7	0.00236662
	GO:0045596~negative regulation of cell differentiation	21	6.63974e-05			GO:0051216~cartilage development	9	0.00243234
	GO:0018108~peptidyl-tyrosine phosphorylation	15	6.67633e-05			GO:0009790~embryo development	24	0.00249208
	GO:0031589~cell-substrate adhesion	14	6.84023e-05			GO:0007167~enzyme linked receptor protein signaling pathway	24	0.00249208
	GO:0050920~regulation of chemotaxis	11	7.02891e-05			GO:0050896~response to stimulus	128	0.00250151
	GO:0018212~peptidyl-tyrosine modification	15	7.07396e-05			GO:0007409~axonogenesis	14	0.00252862
	GO:0032677~regulation of interleukin-8 production	7	7.14248e-05			GO:0072330~monocarboxylic acid biosynthetic process	9	0.00268925
FDR: false discovery rate; Count: number of genes involved in the term; PValue: modified Fisher Exact P-Value for gene-enrichment analysis. David parameters used: default

## Sheet: TAB S2 b
Supplementary Table S2 b Top 100 upregulated and downregulated genes in TAF15-NR4A3 vs EWSR1-NR4A3 engineered cell models
TOP 100 genes upregulated in TAF15 vs EWSR1							TOP 100 genes downregulated in TAF15 vs EWSR1
Gene	ID_ENS	log2FC	pvalue	FDR	Base Mean		Gene	ID_ENS	log2FC	pvalue	FDR	Base Mean
PAX2	ENSG00000075891	5.6517	1.81819e-46	4.28364e-43	70.0334		OLR1	ENSG00000173391	-4.69683	1.11288e-28	6.79765e-26	49.0754
MYOM2	ENSG00000036448	4.9132	1.16161e-40	1.91573e-37	211.159		ACTBL2	ENSG00000169067	-3.98471	9.20566e-23	2.91961e-20	27.6988
IRF4	ENSG00000137265	4.87334	1.94399e-33	2.00377e-30	459.445		TNFAIP6	ENSG00000123610	-3.95981	8.09311e-21	1.98608e-18	27.4683
SV2B	ENSG00000185518	4.65712	2.28537e-29	1.50761e-26	37.2879		LGR5	ENSG00000139292	-3.77495	8.91914e-28	4.74498e-25	44.3663
FGFR2	ENSG00000066468	4.40561	1.30609e-27	6.73126e-25	46.9326		CDH13	ENSG00000140945	-3.66482	2.1997e-16	3.4224e-14	27.6786
KCND3	ENSG00000171385	4.14724	6.05258e-25	2.32137e-22	55.892		TM4SF1	ENSG00000169908	-3.62955	5.59256e-18	1.07247e-15	35.9092
CCND2	ENSG00000118971	4.06604	1.12235e-100	1.85099e-96	1030.83		RGS4	ENSG00000117152	-3.43319	1.60395e-46	4.28364e-43	95.0772
LRP2	ENSG00000081479	3.61731	1.71154e-21	4.55269e-19	127.172		PTPN22	ENSG00000134242	-3.38209	1.18668e-14	1.48263e-12	24.5226
PRKCQ	ENSG00000065675	3.46432	1.42545e-15	1.95904e-13	92.5839		ANXA10	ENSG00000109511	-3.32642	2.18655e-12	1.94922e-10	11.105
CFTR	ENSG00000001626	3.43891	9.43606e-45	1.94524e-41	79.5794		SNORD114-20	ENSG00000202048	-3.28168	2.99964e-13	3.07267e-11	61.1328
TUBA3D	ENSG00000075886	3.40106	2.59204e-16	3.95815e-14	16.6462		CDK15	ENSG00000138395	-3.20113	8.06496e-21	1.98608e-18	29.7946
GABBR2	ENSG00000136928	3.39414	1.07152e-15	1.53665e-13	102.625		NAV3	ENSG00000067798	-3.10914	1.10599e-78	9.12001e-75	410.077
SPTA1	ENSG00000163554	3.26846	1.5005e-22	4.49933e-20	161.174		PDGFRA	ENSG00000134853	-3.10667	4.27863e-16	6.47369e-14	868.501
PARM1	ENSG00000169116	3.24673	7.66509e-21	1.94481e-18	1469.46		SNORD113-4	ENSG00000201672	-3.06041	3.51175e-12	3.03224e-10	18.6206
GDPD4	ENSG00000178795	3.1364	3.53503e-11	2.71161e-09	12.2805		MMP3	ENSG00000149968	-3.04986	2.91849e-13	3.00823e-11	20.5963
POU3F1	ENSG00000185668	3.04272	2.81293e-10	1.87817e-08	14.9738		CAV1	ENSG00000105974	-3.04227	7.29918e-74	3.00945e-70	660.719
PRKAG2-AS1	ENSG00000239911	2.93194	9.65331e-14	1.09043e-11	16.6468		FRZB	ENSG00000162998	-3.02764	1.27634e-13	1.41271e-11	225.794
KCNS2	ENSG00000156486	2.93157	4.67383e-12	3.97324e-10	12.8979		TMEM156	ENSG00000121895	-3.01491	1.02662e-22	3.19453e-20	37.491
LRRC55	ENSG00000183908	2.9182	4.11036e-10	2.68346e-08	32.435		SNORD114-21	ENSG00000272344	-2.98477	8.50296e-11	6.09699e-09	41.1304
CD74	ENSG00000019582	2.84137	9.71259e-15	1.23215e-12	28.5935		EREG	ENSG00000124882	-2.94707	2.44867e-12	2.17115e-10	65.4168
ACAN	ENSG00000157766	2.81875	7.89505e-09	4.19713e-07	9.99128		PLCXD3	ENSG00000182836	-2.88769	5.45916e-10	3.46279e-08	10.6373
TRPC7	ENSG00000069018	2.81769	1.06961e-08	5.39448e-07	40.3827		TRNP1	ENSG00000253368	-2.85742	3.5817e-11	2.73469e-09	471.525
TAF15	ENSG00000172660	2.78206	7.13403e-21	1.83835e-18	2241.26		TXNIP	ENSG00000117289	-2.84302	4.07042e-35	4.90358e-32	226.574
SPSB4	ENSG00000175093	2.76858	9.72086e-21	2.25798e-18	39.2529		MMP10	ENSG00000166670	-2.81698	9.87877e-14	1.1083e-11	68.4186
LMX1B	ENSG00000136944	2.75802	8.06567e-11	5.80869e-09	11.2157		KIAA1549L	ENSG00000110427	-2.79452	2.18649e-14	2.65144e-12	152.467
FADS2	ENSG00000134824	2.75189	2.94305e-12	2.55457e-10	3938.74		SPP1	ENSG00000118785	-2.76224	4.08635e-11	3.10563e-09	63.2242
FAM189A1	ENSG00000104059	2.72123	5.86616e-22	1.63974e-19	123.612		KCTD16	ENSG00000183775	-2.74462	4.85341e-12	4.06307e-10	22.9746
HMCN1	ENSG00000143341	2.64901	3.6199e-14	4.32604e-12	3441.81		IL6R	ENSG00000160712	-2.73659	6.37036e-36	8.75499e-33	162.314
PRKCQ-AS1	ENSG00000237943	2.61636	1.98499e-13	2.11203e-11	32.4363		SNORD113-1	ENSG00000202191	-2.69697	2.9501e-08	1.35524e-06	5.78954
LINC00086	ENSG00000178947	2.60799	2.28167e-09	1.32965e-07	14.7683		TNFAIP8L3	ENSG00000183578	-2.67758	1.41277e-13	1.53286e-11	63.9994
SMR3B	ENSG00000171201	2.60385	4.85608e-08	2.12431e-06	720.717		FAM196B	ENSG00000204767	-2.66967	1.99041e-08	9.45991e-07	6.55634
KIF26B	ENSG00000162849	2.58975	1.55031e-40	2.32433e-37	251.528		SRGN	ENSG00000122862	-2.61367	5.53038e-08	2.38138e-06	188.219
C2orf72	ENSG00000204128	2.57442	7.01257e-18	1.32932e-15	64.6429		ANKRD1	ENSG00000148677	-2.60519	2.46517e-13	2.57314e-11	807.934
SPON1	ENSG00000152268	2.57202	1.90487e-07	7.2053e-06	33.4461		SNORD113-3	ENSG00000201700	-2.59112	1.20624e-07	4.74779e-06	5.65578
NEBL	ENSG00000078114	2.55724	1.1737e-07	4.65305e-06	163.441		MYPN	ENSG00000138347	-2.59081	1.6796e-12	1.51366e-10	27.8544
ITIH5	ENSG00000123243	2.53663	2.84475e-15	3.78351e-13	44.9411		SOX17	ENSG00000164736	-2.57347	9.50652e-09	4.86899e-07	9.64939
CR2	ENSG00000117322	2.5213	1.33855e-10	9.23655e-09	21.1608		BCL2A1	ENSG00000140379	-2.56847	3.11439e-08	1.42674e-06	45.9229
ITGA9	ENSG00000144668	2.52055	4.11492e-15	5.38597e-13	192.967		ADCYAP1R1	ENSG00000078549	-2.56489	9.48166e-08	3.86102e-06	6.5895
DYSF	ENSG00000135636	2.5098	4.85154e-18	9.41313e-16	2191.82		MIR433	ENSG00000207569	-2.5507	1.8683e-07	7.08321e-06	5.07868
ELMO1	ENSG00000155849	2.49091	1.23664e-18	2.48716e-16	127.424		SCN9A	ENSG00000169432	-2.54304	4.5888e-10	2.95619e-08	71.2245
ADAMTS14	ENSG00000138316	2.47875	5.55095e-13	5.32246e-11	55.2611		CCND1	ENSG00000110092	-2.54266	7.38135e-16	1.0869e-13	1186.13
HSD17B2	ENSG00000086696	2.46791	4.29467e-11	3.22666e-09	164.983		SNORD114-1	ENSG00000199575	-2.53075	1.11282e-07	4.45451e-06	8.44711
C2	ENSG00000166278	2.45174	7.29142e-16	1.08333e-13	42.897		VAT1L	ENSG00000171724	-2.49605	4.48231e-07	1.57724e-05	30.5612
PROM1	ENSG00000007062	2.44831	1.22789e-11	9.73576e-10	294.342		SNORD114-10	ENSG00000200279	-2.49601	3.84696e-07	1.37325e-05	5.54791
THBS4	ENSG00000113296	2.39297	2.01606e-25	7.91638e-23	228.598		PTGFR	ENSG00000122420	-2.49301	2.33989e-16	3.60649e-14	34.3118
KCND2	ENSG00000184408	2.38436	3.7145e-17	6.31542e-15	541.565		FBXO39	ENSG00000177294	-2.47352	3.24347e-08	1.47766e-06	10.7157
SGPP2	ENSG00000163082	2.3815	1.5716e-16	2.46846e-14	82.942		AADAC	ENSG00000114771	-2.45667	3.23841e-07	1.17638e-05	5.47244
TMEM178B	ENSG00000261115	2.37832	7.8505e-08	3.25302e-06	96.3928		ITGB2	ENSG00000160255	-2.44225	2.4295e-08	1.13185e-06	11.1641
HS3ST5	ENSG00000249853	2.36824	1.19972e-21	3.29764e-19	77.4101		LOX	ENSG00000113083	-2.42196	2.49157e-22	7.08465e-20	382.238
RGS16	ENSG00000143333	2.36755	1.07262e-18	2.1839e-16	83.5575		ALPK2	ENSG00000198796	-2.42066	7.0324e-07	2.3525e-05	512.497
RASGEF1C	ENSG00000146090	2.35723	8.54593e-08	3.5147e-06	26.5685		CD44	ENSG00000026508	-2.39915	3.1443e-13	3.20098e-11	2096.15
RYR3	ENSG00000198838	2.35396	2.26314e-31	2.07354e-28	127.825		GREM1	ENSG00000166923	-2.39295	5.63637e-77	3.0985e-73	2085.68
ISM2	ENSG00000100593	2.34853	1.37128e-08	6.77102e-07	44.1607		WTAPP1	ENSG00000255282	-2.39038	9.30381e-12	7.44846e-10	98.0167
LRP1B	ENSG00000168702	2.3412	8.21353e-12	6.66296e-10	384.651		MEG9	ENSG00000223403	-2.37468	1.55844e-07	5.99109e-06	18.4457
PTPRD	ENSG00000153707	2.31358	2.5402e-08	1.18008e-06	267.143		BEND6	ENSG00000151917	-2.36823	4.79694e-12	4.03629e-10	31.8278
RGMB-AS1	ENSG00000246763	2.30717	2.63256e-10	1.76488e-08	81.029		GRIA4	ENSG00000152578	-2.35975	7.00307e-07	2.34745e-05	6.01274
NKX3-2	ENSG00000109705	2.30022	2.6281e-12	2.31778e-10	57.9729		MGLL	ENSG00000074416	-2.35176	1.38433e-13	1.52202e-11	70.9347
IL27RA	ENSG00000104998	2.2995	1.44805e-12	1.31941e-10	1337.07		SLC16A6	ENSG00000108932	-2.34017	9.77363e-17	1.58026e-14	77.2671
NRN1	ENSG00000124785	2.29636	1.80832e-08	8.64428e-07	35.6765		PTCHD4	ENSG00000244694	-2.31258	2.08446e-09	1.22338e-07	15.9914
TUBA8	ENSG00000183785	2.29431	6.56155e-12	5.38374e-10	19.6117		EMP1	ENSG00000134531	-2.30677	1.21117e-06	3.82134e-05	735.787
GAPT	ENSG00000175857	2.26947	1.25735e-08	6.24583e-07	33.3138		PAPPA	ENSG00000182752	-2.30636	9.90526e-13	9.22924e-11	34.249
LINC00263	ENSG00000235823	2.26248	5.42309e-12	4.51705e-10	42.0705		MIR381HG	ENSG00000258861	-2.2806	1.98667e-06	5.9586e-05	6.1782
ST3GAL1	ENSG00000008513	2.25478	2.7484e-31	2.26633e-28	627.428		FGF5	ENSG00000138675	-2.27228	4.75984e-27	2.24283e-24	140.393
RASL11B	ENSG00000128045	2.24939	2.35769e-09	1.36432e-07	71.7413		FENDRR	ENSG00000268388	-2.26891	3.98315e-08	1.77541e-06	77.0679
TNRC6C-AS1	ENSG00000204282	2.24392	4.29773e-13	4.26977e-11	134.396		MPP4	ENSG00000082126	-2.23823	8.75174e-25	3.13769e-22	83.448
SCN1B	ENSG00000105711	2.23328	2.52313e-11	1.95359e-09	182.893		PMEPA1	ENSG00000124225	-2.22875	6.87298e-08	2.8842e-06	38.7033
COL4A3	ENSG00000169031	2.22669	4.17464e-10	2.71056e-08	130.645		MICALCL	ENSG00000133808	-2.22282	6.97556e-07	2.34299e-05	9.09772
GATA4	ENSG00000136574	2.19597	4.52128e-13	4.46497e-11	135.241		XDH	ENSG00000158125	-2.21313	3.62061e-06	0.00010242	5.41058
MAPK4	ENSG00000141639	2.17515	1.38504e-09	8.30624e-08	109.17		DCLK1	ENSG00000133083	-2.20277	2.0694e-09	1.21888e-07	24.8539
PCDH9	ENSG00000184226	2.17345	2.02897e-08	9.61547e-07	488.118		ESM1	ENSG00000164283	-2.1837	3.06902e-06	8.86414e-05	7.46295
PPP1R16B	ENSG00000101445	2.16746	8.90364e-07	2.9077e-05	10.7858		GLIPR1	ENSG00000139278	-2.17488	8.0966e-16	1.18167e-13	340.585
B3GNT4	ENSG00000176383	2.1664	1.16468e-13	1.29783e-11	45.9007		NOG	ENSG00000183691	-2.16857	4.76082e-06	0.000131517	6.4751
PCSK9	ENSG00000169174	2.16618	4.23396e-07	1.49842e-05	14.9227		DKK1	ENSG00000107984	-2.16835	6.61589e-33	6.41819e-30	642.013
CCDC88C	ENSG00000015133	2.16078	3.65005e-17	6.27048e-15	138.756		GPR1	ENSG00000183671	-2.16579	8.33652e-10	5.18814e-08	34.5826
BMP7	ENSG00000101144	2.15551	4.51575e-07	1.58455e-05	47.5469		DGAT2	ENSG00000062282	-2.16423	4.22783e-08	1.87434e-06	13.44
RET	ENSG00000165731	2.1473	1.22973e-06	3.87036e-05	119.004		TMEM132E	ENSG00000181291	-2.1264	1.73645e-05	0.000407362	3.66115
KCNJ12	ENSG00000184185	2.14394	1.65995e-06	5.0696e-05	13.3681		PRR9	ENSG00000203783	-2.1241	1.78663e-05	0.000417353	4.13092
CHRNA3	ENSG00000080644	2.13796	5.76688e-08	2.47032e-06	19.1027		SYNC	ENSG00000162520	-2.11725	1.24905e-15	1.74571e-13	77.7356
KIAA1644	ENSG00000138944	2.1358	1.36394e-05	0.000328862	9.79788		F2RL1	ENSG00000164251	-2.0953	1.86406e-17	3.37825e-15	898.249
DHCR7	ENSG00000172893	2.13047	1.17015e-16	1.8736e-14	907.517		SEMA3D	ENSG00000153993	-2.07329	4.56105e-08	2.00589e-06	58.6085
LRRN2	ENSG00000170382	2.11834	2.67768e-09	1.54406e-07	15.3014		LRRC17	ENSG00000128606	-2.07032	8.24184e-12	6.66296e-10	44.7966
NKX2-4	ENSG00000125816	2.11451	1.95072e-05	0.000446824	7.73626		RAB27B	ENSG00000041353	-2.05597	2.35204e-13	2.48653e-11	94.1167
NPNT	ENSG00000168743	2.11408	1.12147e-05	0.000279385	711.456		CYP27C1	ENSG00000186684	-2.05406	9.39372e-09	4.8262e-07	16.9128
APCDD1	ENSG00000154856	2.09504	1.75054e-08	8.44149e-07	14.2143		GNG2	ENSG00000186469	-2.05233	2.84717e-26	1.26907e-23	115.014
TMC6	ENSG00000141524	2.08574	2.32132e-08	1.08726e-06	690.867		FGF1	ENSG00000113578	-2.04496	8.91425e-06	0.000230069	6.92807
SCD	ENSG00000099194	2.08567	1.79447e-08	8.60304e-07	1136.17		COL17A1	ENSG00000065618	-2.04318	3.68432e-05	0.000782006	3.75672
HOXB-AS3	ENSG00000233101	2.0849	4.27852e-09	2.35991e-07	28.6295		IRX2	ENSG00000170561	-2.0414	1.28768e-05	0.000313222	25.6895
ZIC5	ENSG00000139800	2.06656	5.76066e-15	7.36471e-13	201.485		PDE3A	ENSG00000172572	-2.03281	4.62921e-06	0.000128743	8.4996
NUTM1	ENSG00000184507	2.06345	1.34914e-05	0.000325769	5.898		FER1L6	ENSG00000214814	-2.02974	2.33114e-05	0.000521976	16.3889
RTN4R	ENSG00000040608	2.01874	1.72696e-06	5.23548e-05	40.0414		SNORD114-3	ENSG00000201839	-2.02621	1.05895e-05	0.000266222	7.3734
TRIM17	ENSG00000162931	2.00665	2.42523e-14	2.91948e-12	41.3164		OTOF	ENSG00000115155	-2.02461	6.06093e-06	0.000163595	18.7753
CLIC5	ENSG00000112782	1.99983	1.53046e-07	5.89728e-06	18.7033		MFAP5	ENSG00000197614	-2.02086	3.12482e-05	0.000672775	6.25572
MARVELD3	ENSG00000140832	1.99107	5.57116e-07	1.91815e-05	19.1216		MB	ENSG00000198125	-2.01973	1.29635e-05	0.000314866	7.64894
CD82	ENSG00000085117	1.97192	3.3073e-05	0.000709285	110.924		CPA4	ENSG00000128510	-2.0122	2.09075e-08	9.87984e-07	109.496
KIAA1161	ENSG00000164976	1.96842	1.27042e-23	4.36496e-21	1072.4		PDZK1	ENSG00000174827	-1.99769	1.13806e-05	0.000282238	6.66367
LPL	ENSG00000175445	1.9599	5.26534e-07	1.82428e-05	382.211		MGARP	ENSG00000137463	-1.99704	3.91044e-09	2.18613e-07	31.4609
KCNQ3	ENSG00000184156	1.95572	7.80775e-05	0.0014938	7.09738		SYTL2	ENSG00000137501	-1.9928	1.02263e-29	7.33268e-27	429.755
RGS6	ENSG00000182732	1.95247	9.14487e-10	5.66982e-08	95.7137		RUNX1T1	ENSG00000079102	-1.98784	5.05704e-10	3.22011e-08	64.1575
DHRS3	ENSG00000162496	1.9514	2.45675e-31	2.13246e-28	140.949		SNORD114-14	ENSG00000199593	-1.98775	5.79683e-05	0.00116586	4.59246
LIN7A	ENSG00000111052	1.94435	2.7045e-05	0.000594702	529.839		MYLK	ENSG00000065534	-1.98485	1.91133e-28	1.08695e-25	763.594
Differentially expressed genes cutoff: abs.log2 FC > 0.6; p <0.05 FDR: false discovery rate; BaseMean: the mean of normalized counts of all samples, normalizing for sequencing depth

## Sheet: TAB S2 c
Supplementary Table S2 c WebGestalt Over-representation Analysis: TAF15-NR4A3 vs EWSR1-NR4A3 engineered cell models
Geneset	Description	C	O	E	R	PValue	FDR	OverlapGene_UserID
GO:0050673	epithelial cell proliferation	347	109	61.6534	1.76795	2.94553e-10	2.24449e-07	CDH13; CDKN2B; DEAF1; OSR2; LRG1; CD109; DAB2IP; CYBA; BMPER; ERBB2; EREG; ERN1; ETV4; F3; FGF1; FGF2; FGFR2; VASH1; SULF1; FLT4; NCSTN; SIRT1; STXBP4; RICTOR; PRKD2; PPP1R16B; GATA3; NKX2-8; GPC3; GPX1; RGCC; HIF1A; HMOX1; ID1; IGFBP3; IGFBP4; IGFBP5; ITGB3; KDR; LAMB1; LIMS1; MEF2C; MEN1; MYC; NKX6-1; NOV; PAX2; SIDT2; ZNF580; EGFL7; SERPINF1; ERRFI1; IFT57; LGR4; EAF2; PRL; PROX1; HTRA1; RPTOR…
GO:0035239	tube morphogenesis	344	107	61.1203	1.75064	8.03678e-10	3.06201e-07	DEAF1; GNA13; GLMN; CTHRC1; TRIM71; CSF1; NKX2-5; CTSH; GDF7; CTSZ; DAB2IP; IRX2; DAG1; DVL3; EDN1; EGF; MEGF8; ARL13B; EPHB3; ETV4; ETV5; FGF1; FGF2; FGFR2; FOXF1; SCRIB; PLXNB2; NPNT; PRKD2; CLIC4; GATA3; GATA4; GATA6; GBX2; KAT2A; GREM1; GPC3; GLI2; SOX8; HIF1A; APAF1; HOXB7; FMN1; RBPJ; LHX1; LRP5; MEF2C; MET; MYC; NFATC4; PAX2; PDGFRA; PKD1; PKD2; PODXL; SEMA4C; PPP1CA; IFT57; KIF26B; LGR4; …
GO:0007507	heart development	499	140	88.66	1.57907	5.1602e-09	1.31069e-06	RAMP2; BASP1; SEMA3C; NEBL; BVES; COL11A1; NKX2-5; ZFPM1; DAW1; ASXL1; DNM2; JAG1; DSP; DVL3; EDN1; EFNA1; MEGF8; ARL13B; EPHB4; ERBB2; ERBB4; FGF2; FGFR2; FOXF1; DKK1; FOXC1; TCF25; RPGRIP1L; OBSL1; HEY2; FLRT2; GAA; GAB1; TENM4; GATA3; GATA4; GATA6; KAT2A; HEYL; GREM1; ANKRD1; GPC3; PDLIM3; GLI2; NEK8; GPER1; SH3PXD2B; GSK3A; GYS1; NRG1; HIF1A; ID1; RBPJ; INSR; ISL1; ITGB1; LOX; LRP2; MB; MEF2C…
GO:0001655	urogenital system development	317	96	56.3231	1.70445	2.64064e-08	5.03042e-06	FEM1B; BASP1; OSR2; LRRK2; COL4A3; COL4A4; CTSH; IRX2; BMPER; JAG1; AGTR1; ENPEP; EPHB2; EPHB3; FGF1; FGF2; FGFR2; FOXF1; FOXC1; SULF1; RPGRIP1L; PCSK9; NPNT; GATA3; GCNT1; HEYL; GREM1; AMPD2; GPC3; GLI2; AQP11; SEC61A1; ANXA1; SOX8; HOXB7; FMN1; ITGA6; LAMB2; LHX1; SMAD5; SMAD9; MEF2C; MME; MMP17; MPST; MYC; ODC1; RRM2B; PAX2; PCSK5; PDGFRA; SERPINF1; PKD1; PKD2; PODXL; NLE1; KIF26B; LGR4; EAF2;…
GO:0060485	mesenchyme development	241	77	42.8198	1.79823	5.41316e-08	8.24966e-06	TRIM28; SEMA3A; BASP1; MAD2L2; SEMA4F; SEMA3C; NKX2-5; DAB2IP; DAB2; DAG1; JAG1; EDN1; EFNA1; ERBB4; SEMA3D; FGFR2; FOXF1; FOXC1; HEY2; CORO1C; FRZB; BAMBI; GATA4; GBX2; HEYL; GCNT2; GREM1; RGCC; SOX8; HGF; NRG1; HIF1A; FOXA2; RBPJ; ISL1; LIMS1; MEF2C; MYC; NEDD4; PAX2; PKD2; SEMA4C; PPP2CA; TRIM62; MESP1; MAPK3; SEMA6A; SEMA4G; OVOL2; RET; S100A4; SEMA4A; BMP5; BMP7; SNAI2; SMO; SOX9; ZFP36L1; T…
GO:0016049	cell growth	493	133	87.594	1.51837	1.57243e-07	1.99698e-05	HDAC6; CDK5; SEMA3A; MAD2L2; SLC9A6; SEMA4F; SEMA3C; FBLN5; DNPH1; ESM1; FAM107A; ZFYVE27; DCUN1D3; DCBLD2; MTPN; TMC8; CYBA; ATP6V0E2; DNM2; AGTR1; EDN1; MEGF8; EIF4G1; EMP1; EMX1; ERBB2; ALCAM; BRAT1; SEMA3D; CLSTN1; RAB21; EPB41L3; CYFIP1; SIRT1; FRZB; ABL1; GATA4; GREM1; GNG4; GSK3A; ANAPC2; SEC61A1; HIST1H1B; NRG1; APBB1; APBB2; IGFBPL1; IGFBP2; IGFBP3; IGFBP4; IGFBP5; IGFBP6; IL7R; INHBA; I…
GO:0001763	morphogenesis of a branching structure	194	64	34.469	1.85674	1.94408e-07	2.11627e-05	FEM1B; SEMA3A; SEMA3C; GNA13; LRRK2; COL13A1; CSF1; CTSH; GDF7; CTSZ; DAG1; DLX2; EDN1; EGF; ETV4; ETV5; FGF1; FGF2; FGFR2; FOXF1; SULF1; NPNT; CLIC4; GBX2; GREM1; GPC3; GLI2; SOX8; HGF; HOXB7; LHX1; LRP5; MET; MYC; NFATC4; PAX2; PKD1; PKD2; BCL11A; PLXNA1; PPP1CA; LGR4; PROX1; VANGL2; SALL1; PRDM1; BMP7; SNAI2; SMO; SOX9; SPINT1; SRF; ST14; TBX3; TGFBR2; VEGFA; WNT2; WNT5A; DDR1; DCHS1; BTRC; NO…
GO:0001667	ameboidal-type cell migration	326	95	57.9222	1.64013	2.34017e-07	2.22901e-05	HDAC6; HDAC5; CDH13; SEMA3A; SEMA4F; SEMA3C; CCBE1; CTSH; DAB2IP; AMOT; BMPER; DPP4; EDN1; EFNA1; MEGF8; TMEM201; CENPV; EPHB4; ERBB4; SEMA3D; FER; FGF1; FGF2; VASH1; FLT4; CORO1C; PRKD2; GATA3; GBX2; GREM1; GPX1; RGCC; PKN3; SOX8; HIF1A; HMGB1; ID1; ISL1; ITGA2; ITGB1; ITGB2; ITGB3; KDR; LRP5; MET; NOV; ZNF580; EVL; ENPP2; SERPINF1; PFN2; PIK3CA; ANLN; SEMA4C; PKN1; MESP1; PROX1; PTGS2; SEMA6A; …
GO:0021915	neural tube development	158	54	28.0727	1.92358	4.87342e-07	4.12616e-05	SEMA3C; DEAF1; GLMN; CTHRC1; TRIM71; GDF7; DVL3; ARL13B; RPGRIP1L; GPR161; SCRIB; PLXNB2; FKBP8; PHGDH; GBX2; KAT2A; GLI2; HIF1A; APAF1; PAX2; PKD1; PKD2; SEMA4C; IFT57; AMBRA1; PRKACB; PROX1; SALL4; VANGL2; MIB1; GRHL3; OVOL2; RALA; SOX17; BMP5; BMP7; SMO; SPINT1; ST14; ZFP36L1; TCF7; TSC2; WNT5A; FUZ; TEAD2; DCHS1; CHRD; ALDH1A2; BCL10; PLOD3; NOG; KIF20B; IFT140; MED12
GO:0048514	blood vessel morphogenesis	491	130	87.2386	1.49017	6.64111e-07	5.06052e-05	HDAC5; CDH13; RAMP2; RAMP1; GPNMB; GNA13; ESM1; GLMN; LRG1; COL4A2; COL4A3; CCBE1; NKX2-5; CTSH; DAB2IP; AMOT; BMPER; JAG1; EDN1; EFNA1; EGF; ELK3; ENPEP; EPHB1; EPHB2; EPHB3; EPHB4; ERBB2; EREG; F3; FGF1; FGF2; FGFR2; VASH1; FOXF1; FOXC1; FLT1; SULF1; FLT4; SIRT1; HEY2; PRKD2; CLIC4; PPP1R16B; GATA4; GATA6; GBX2; GREM1; GPX1; RGCC; ANXA2; HGF; HIF1A; HMOX1; HOXB3; APOB; ID1; RBPJ; IL18; ISL1; IT…
C: the number of reference genes in the category; O: the number of genes in the user gene list and also in the category; E: the expected number in the category; R: ratio of enrichment; Pvalue: p value from hypergeometric test; FDR: False Discovery Rate (BH method) Differentially expressed genes cutoff: abs.log2 FC > 0.6; p <0.05 WebGestalt-ORA parameters: Functional category: geneontology_Biologi…
WebGestalt-ORA parameters: Functional category: geneontology_Biological_Process_noRedundant; Minimum number of genes in the category: 3; Maximum number of genes in the category: 2000; FDR Method: BH; Significance Level: FDR<0.05.

## Sheet: TAB S2 d
Supplementary Table S2 d DAVID Over-representation Analysis: TAF15-NR4A3 vs EWSR1-NR4A3 engineered cell models
Category	Term	Count	FDR
GOTERM_BP_ALL	GO:0048731~system development	351	1.88106e-18
	GO:0048856~anatomical structure development	369	2.89419e-17
	GO:0007275~multicellular organismal development	402	4.08142e-16
	GO:0032502~developmental process	432	6.06688e-16
	GO:0048513~organ development	261	4.9849e-12
	GO:0009653~anatomical structure morphogenesis	196	8.30447e-12
	GO:0030154~cell differentiation	243	2.31426e-10
	GO:0048869~cellular developmental process	246	3.99992e-09
	GO:0042221~response to chemical stimulus	192	7.38831e-08
	GO:0042127~regulation of cell proliferation	131	2.0148e-07
	GO:0048518~positive regulation of biological process	275	2.10386e-07
	GO:0051239~regulation of multicellular organismal process	149	2.7107e-07
	GO:0007399~nervous system development	167	2.89412e-07
	GO:0048522~positive regulation of cellular process	251	1.16241e-06
	GO:0006928~cell motion	87	4.34653e-06
	GO:0032501~multicellular organismal process	501	6.43782e-06
	GO:0030879~mammary gland development	24	1.01399e-05
	GO:0022008~neurogenesis	102	1.11199e-05
	GO:0050793~regulation of developmental process	111	1.22707e-05
	GO:0048699~generation of neurons	96	1.80045e-05
	GO:0008284~positive regulation of cell proliferation	76	4.58983e-05
	GO:0030334~regulation of cell migration	41	6.97245e-05
	GO:0065008~regulation of biological quality	200	9.23242e-05
	GO:0048468~cell development	104	0.000110139
	GO:0001501~skeletal system development	62	0.000129837
	GO:0051270~regulation of cell motion	44	0.000141821
	GO:0048519~negative regulation of biological process	236	0.000195064
	GO:0000904~cell morphogenesis involved in differentiation	51	0.000216675
	GO:0045595~regulation of cell differentiation	84	0.000220739
	GO:0043009~chordate embryonic development	63	0.000221783
	GO:0009605~response to external stimulus	135	0.0002392
	GO:0009792~embryonic development ending in birth or egg hatching	63	0.000310152
	GO:0007167~enzyme linked receptor protein signaling pathway	64	0.00032782
	GO:0040012~regulation of locomotion	43	0.000343935
	GO:0009887~organ morphogenesis	92	0.000442894
	GO:0030182~neuron differentiation	76	0.000496538
	GO:0048666~neuron development	63	0.000534704
	GO:0009888~tissue development	104	0.00054167
	GO:0048667~cell morphogenesis involved in neuron differentiation	45	0.000559386
	GO:0032989~cellular component morphogenesis	70	0.000852575
	GO:0010033~response to organic substance	110	0.000855317
	GO:0048812~neuron projection morphogenesis	45	0.000976194
	GO:0031175~neuron projection development	51	0.00101316
	GO:0007409~axonogenesis	42	0.00109568
	GO:0000902~cell morphogenesis	64	0.00142281
	GO:0008203~cholesterol metabolic process	26	0.00164679
	GO:0007169~transmembrane receptor protein tyrosine kinase signaling pathway	46	0.00165052
	GO:0030030~cell projection organization	65	0.00216728
	GO:0051094~positive regulation of developmental process	53	0.00240231
	GO:0035295~tube development	45	0.00246991
	GO:0007411~axon guidance	28	0.00299273
	GO:0032879~regulation of localization	94	0.00426216
	GO:0048523~negative regulation of cellular process	212	0.0042847
	GO:0007595~lactation	13	0.00668604
	GO:0009719~response to endogenous stimulus	68	0.007401
	GO:0001568~blood vessel development	47	0.00874621
	GO:0048858~cell projection morphogenesis	47	0.00874621
	GO:0048646~anatomical structure formation involved in morphogenesis	61	0.00903914
	GO:0016125~sterol metabolic process	26	0.0104586
	GO:0051128~regulation of cellular component organization	74	0.0111276
	GO:0009790~embryonic development	87	0.0133105
	GO:0060348~bone development	29	0.0167108
	GO:0001944~vasculature development	47	0.0169962
	GO:0009725~response to hormone stimulus	62	0.0171324
	GO:0045597~positive regulation of cell differentiation	44	0.0176537
	GO:0042493~response to drug	42	0.0215664
	GO:0048598~embryonic morphogenesis	54	0.0220689
	GO:0010646~regulation of cell communication	140	0.0227538
	GO:0051179~localization	346	0.0246003
	GO:0040008~regulation of growth	58	0.0281957
	GO:0048514~blood vessel morphogenesis	41	0.0283277
	GO:0032990~cell part morphogenesis	47	0.0288529
	GO:0010035~response to inorganic substance	40	0.0331272
	GO:0009991~response to extracellular stimulus	42	0.0340297
	GO:0048732~gland development	30	0.0379912
	GO:0001503~ossification	27	0.0392719
	GO:0048568~embryonic organ development	35	0.0494225
	GO:0032101~regulation of response to external stimulus	33	0.0582528
	GO:0043627~response to estrogen stimulus	25	0.0666349
	GO:0022603~regulation of anatomical structure morphogenesis	41	0.0691849
	GO:0031667~response to nutrient levels	38	0.0719773
	GO:0080134~regulation of response to stress	48	0.0798448
	GO:0042060~wound healing	37	0.0843177
	GO:0001558~regulation of cell growth	37	0.118324
	GO:0007154~cell communication	109	0.125155
	GO:0006629~lipid metabolic process	111	0.125589
	GO:0001822~kidney development	23	0.133333
	GO:0006695~cholesterol biosynthetic process	11	0.135056
	GO:0031110~regulation of microtubule polymerization or depolymerization	12	0.140044
	GO:0060284~regulation of cell development	38	0.172645
	GO:0051240~positive regulation of multicellular organismal process	43	0.184431
	GO:0016477~cell migration	47	0.195536
	GO:0048705~skeletal system morphogenesis	25	0.19898
	GO:0048545~response to steroid hormone stimulus	36	0.215296
	GO:0006464~protein modification process	179	0.242795
	GO:0009100~glycoprotein metabolic process	37	0.277757
	GO:0007243~protein kinase cascade	58	0.290613
	GO:0051493~regulation of cytoskeleton organization	28	0.298708
	GO:0060541~respiratory system development	24	0.302899
	GO:0009966~regulation of signal transduction	116	0.337535
Differentially expressed genes cutoff: abs.log2 FC > 0.6; FDR<0.05 FDR: false discovery rate; Count: number of genes involved in the term; David ORA parameters used: default

## Sheet: TAB S2 e
Supplementary Table S2 e GSEA-WebGestalt : TAF15-NR4A3 vs EWSR1-NR4A3 engineered cell models
Positively enriched in TAF15-NR4A3 engineered cell models
GO ID	Description	Size	LeadingEdgeNum	ES	NES	PValue	FDR	LeadingEdgeGene_UserID
GO:0008202	steroid metabolic process	63	30	0.364703	2.16103	0	0.109804	PMVK; CFTR; SLC27A2; CYP11A1; CYP27A1; DHCR7; AGTR1; EPHX2; FGFR4; SCAP; PCSK9; HSD17B2; APOB; APOC1; INSIG1; LDLR; LIPE; LRP2; LRP5; MVD; ATP1A1; POR; LMF1; SREBF1; SREBF2; TM7SF2; VLDLR; APOL1; SCARB1; NR1D1
GO:0043279	response to alkaloid	27	15	0.458296	2.09196	0.00175439	0.121522	ADA; HDAC5; CHRNA3; CHRNB4; CNR1; SDK1; FOSB; GNAO1; HSPA5; ICAM1; NTRK1; RYR1; RYR3; SMPD1; MAP1LC3A
GO:0050953	sensory perception of light stimulus	24	10	0.464939	2.03872	0.00189394	0.129548	COL11A1; MYO7A; PAX2; PDE6B; RGS16; WFS1; ZIC2; HMCN1; LRAT; DHRS3
GO:0021675	nerve development	19	8	0.498506	1.99692	0	0.142973	EGR2; SULF1; LRIG1; HOXB3; NPTX1; RNF165; PAX2; RET
GO:0006720	isoprenoid metabolic process	21	13	0.464707	1.98892	0.00352734	0.1228	PMVK; GPC4; GPC5; GPC3; APOB; LPL; LRP2; MVD; ISPD; ALDH1A2; LRAT; DHRS3; SDC3
GO:0009791	post-embryonic development	26	9	0.428553	1.93023	0.00182149	0.164643	DHCR7; EMX1; FGFR2; GATA3; MYO7A; NDN; SOX6; ALX4; SLC18A2
GO:0061564	axon development	113	20	0.271063	1.8666	0	0.237043	LRRN2; CNR1; EGR2; EPHB3; LRRC55; FGFR2; GATA3; FEZF1; NDN; NPTX1; PAX2; KIF26B; PRKCQ; SEMA6A; RET; SCN1B; RTN4R; BMP7; SPTA1; SEMA6D
GO:0001505	regulation of neurotransmitter levels	42	16	0.350333	1.83685	0.00848896	0.259816	CHRNA3; CHRNB4; RIMS4; GCHFR; GPM6B; ASIC1; MAOA; MAOB; ZNF219; RAB3A; SLC6A9; SLC18A2; BRSK1; LIN7A; CADPS2; SV2B
GO:0070670	response to interleukin-4	9	9	0.557563	1.72973	0.0218978	0.260166	FASN; GATA3; HSPA5; IL4R; JAK3; MCM2; RPLP0; TCF7; XBP1
GO:1901264	carbohydrate derivative transport	16	14	0.455107	1.72651	0.0188679	0.250151	SLC37A2; SLC29A4; SLC37A4; SLC25A6; SLC29A2; SLC35B2; SLC35C2; SLC29A3; SLC35C1; SLC50A1; VLDLR; MFSD2A; G6PC3; SCARB1
Negatively enriched in TAF15-NR4A3 engineered cell models
GO ID	Description	Size	LeadingEdgeNum	ES	NES	PValue	FDR	LeadingEdgeGene_UserID
GO:0050900	leukocyte migration	78	31	-0.329363	-2.21597	0	0.0101864	EDN1; EPS8; F2RL1; FLT1; GCNT1; GREM1; HRH1; NLRP10; IL6R; ITGA6; ITGA2; ITGAX; ITGB1; ITGB2; ITGB3; L1CAM; LCK; MITF; MMP1; NOV; OLR1; SERPINE1; PODXL; CAMK1D; CXCL5; BMP5; SPN; TEK; WNT5A; CAV1; CD44
GO:0007292	female gamete generation	17	11	-0.554408	-2.26881	0	0.00940126	EREG; ASPM; FBXO5; INHBA; PDE3A; PAQR5; ZMIZ1; BRCA2; TNFAIP6; LGR5; ADAMTS1
GO:0007059	chromosome segregation	55	42	-0.38589	-2.28502	0	0.00821897	ACTR3; ACTR2; CDCA2; ESCO2; ECT2; SKA1; SKA3; ITGB3BP; CHMP2B; AKAP8L; CEP57L1; KIF2A; KIF11; NEK2; NUSAP1; MAP10; ERCC6L; SPDL1; ZWILCH; CEP55; TEX15; RAD18; CENPK; CENPH; BRCA1; BUB1; TOP2A; TTK; XPO1; NUP37; DSCC1; AXIN2; NUF2; FAM96A; KLHL22; KNSTRN; CCNE2; VPS4B; DLGAP5; KIF14; CDC27; CDC42
GO:0034330	cell junction organization	53	22	-0.390888	-2.30892	0	0.00747082	CDH13; CDH18; COL16A1; COL17A1; NFASC; FLNC; CORO1C; GREM1; ITGA6; ITGA2; ITGB3; KDR; RAB8B; HEG1; RDX; SNAI2; TEK; PARD6B; CAV1; CLDN1; CD9; ACVRL1
GO:0043062	extracellular structure organization	85	35	-0.358144	-2.44179	0	0.00158809	COL4A6; COL6A1; COL6A3; COL13A1; COL16A1; HAPLN1; FGF2; FOXF1; GREM1; ANXA2; APBB2; ITGA6; ITGA2; ITGAX; ITGB1; ITGB2; ITGB3; KDR; LAMA4; LOX; LUM; MMP1; MMP3; MMP10; SERPINE1; PDGFRA; CSGALNACT1; HTRA1; SOX9; SPP1; TIMP1; MFAP5; CREB3L1; ADAMTS3; CD44
GO:0003158	endothelium development	39	21	-0.459044	-2.48037	0	0.00107355	BMPER; S1PR3; F2RL1; FGF1; CLIC4; NRG1; ID1; KDR; MET; HEG1; PTN; RAP2B; RDX; SOX17; BMP6; NR2F2; XDH; APOLD1; ADAMTS12; CLDN1; ACVRL1
GO:0048514	blood vessel morphogenesis	130	40	-0.335039	-2.49362	0	0.00100081	CDH13; GPNMB; ESM1; BMPER; EDN1; ELK3; EPHB1; EPHB2; EREG; F3; FGF1; FOXF1; FLT1; GATA6; GBX2; GREM1; ANXA2; ID1; IL18; ITGB2; ITGB3; KDR; LOX; MYLK; SERPINE1; PDGFRA; ENPP2; PRRX1; HEG1; PTN; ARHGAP22; PRDM1; SOX17; TEK; WNT5A; XDH; ARHGAP24; CAV1; NOG; ACVRL1
GO:0030101	natural killer cell activation	13	11	-0.691383	-2.52389	0	0.000891015	ZBTB1; PTPN22; IL12B; IL18; ITGB2; AXL; SLAMF7; PRDM1; ULBP3; ULBP1; HAVCR2
GO:0032102	negative regulation of response to external stimulus	72	30	-0.393707	-2.59918	0	0.000665094	SEMA3C; DUSP10; NLRP3; CD109; EDN1; SEMA3D; FGF2; FOXF1; GREM1; ANXA2; IFIT1; IL12B; NOV; NT5E; SERPINE1; PDGFRA; PLAU; PLAUR; PBK; HTRA1; PRDM1; SNAI2; SPN; SPP1; TEK; TSPAN8; TNFAIP6; WNT5A; HAVCR2; UBASH3B
GO:1903034	regulation of response to wounding	32	19	-0.525351	-2.63888	0	0.00133019	CD109; EDN1; F2R; F2RL1; F3; FGF2; ANXA2; FOXA2; MYLK; SERPINE1; PDGFRA; PLAU; PLAUR; SPP1; TLR4; TSPAN8; TXK; UBASH3B; CAV1
Size: the number of genes in the user gene list and also in the category; L: the number of leading edge genes; ES: enriochment Score; NES: normalized enrichment score; Pvalue: p value from GSEA; FDR: False Discovery Rate from GSEA. Differentially expressed genes cutoff: abs.log2 FC > 0.6; p <0.05 WebGestalt-GSEA parameters (cell models) Functional category: geneontology_Biological_Process_noRedun…

## Sheet: TAB S2 f
Supplementary Table S2 f GSEA-Broad: TAF15-NR4A3 vs EWSR1-NR4A3 engineered cell models
Positively enriched in TAF15-NR4A3 proficient cell models									Negatively enriched in TAF15-NR4A3 proficient cell models
NAME	SIZE	ES	NES	NOM p-val	FDR q-val	FWER p-val	RANK AT MAX		NAME	SIZE	ES	NES	NOM p-val	FDR q-val	FWER p-val	RANK AT MAX
protein dna complex	48	0.53429	2.96387	0	0	0	1298		blood vessel morphogenesis	103	-0.356623	-2.49919	0	0.034203	0.025	623
dna packaging complex	38	0.575532	2.94437	0	0	0	1192		angiogenesis	83	-0.374338	-2.49157	0	0.0184569	0.027	388
dna replication dependent nucleosome organization	18	0.695959	2.77733	0	0.000732734	0.003	1093		extracellular structure organization	78	-0.367948	-2.49083	0	0.0123046	0.027	584
chromatin silencing	34	0.515494	2.59303	0	0.00127247	0.007	1096		regulation of response to wounding	103	-0.351581	-2.48488	0	0.00956869	0.028	569
sterol metabolic process	35	0.520982	2.58249	0	0.00101798	0.007	761		extracellular space	237	-0.292042	-2.42982	0	0.0142239	0.05	520
chromatin silencing at rdna	20	0.632444	2.56704	0	0.000848315	0.007	1093		negative regulation of response to external stimulus	77	-0.364876	-2.42367	0	0.012304	0.052	514
negative regulation of gene expression epigenetic	35	0.50028	2.54838	0	0.000833811	0.008	1096		regulation of interleukin 8 production	18	-0.580401	-2.41188	0	0.0113173	0.056	153
nuclear nucleosome	16	0.667608	2.52813	0	0.00118019	0.013	1192		regulation of wound healing	32	-0.482986	-2.40934	0	0.0099026	0.056	569
steroid metabolic process	47	0.450839	2.49706	0	0.00154445	0.019	761		regulation of coagulation	22	-0.527324	-2.3976	0	0.0101443	0.064	569
voltage gated potassium channel activity	18	0.609015	2.4323	0	0.00234589	0.032	820		chromosome segregation	50	-0.399535	-2.36944	0	0.0113302	0.079	1725
mesonephros development	28	0.517292	2.41763	0	0.00272651	0.041	397		positive regulation of cell proliferation	202	-0.288549	-2.36532	0	0.0109136	0.084	383
protein heterotetramerization	21	0.560785	2.38261	0	0.00323668	0.053	1093		vasculature development	129	-0.318595	-2.35441	0	0.0113778	0.096	623
alcohol metabolic process	77	0.374122	2.30954	0	0.00620067	0.104	916		epithelial cell proliferation	30	-0.46787	-2.35212	0	0.0110302	0.1	512
potassium channel activity	21	0.547484	2.30332	0	0.00591588	0.107	820		growth factor receptor binding	27	-0.482843	-2.34959	0	0.0104379	0.102	606
gene silencing by rna	32	0.467016	2.29693	0	0.006061	0.117	1175		inflammatory response	82	-0.345148	-2.32315	0	0.0136717	0.136	463
gene silencing	49	0.415859	2.28304	0	0.00664718	0.134	1096		negative regulation of wnt signaling pathway	49	-0.390391	-2.31527	0	0.0134165	0.143	463
telomere organization	29	0.468376	2.19157	0.0018018	0.0159494	0.308	1093		negative regulation of transmembrane receptor protein serine threonine kinase signaling pathway	29	-0.465103	-2.31434	0	0.0128659	0.145	469
potassium ion transport	26	0.487203	2.19138	0	0.0150633	0.308	820		negative regulation of canonical wnt signaling pathway	39	-0.429063	-2.31382	0	0.0121511	0.145	463
cation channel activity	55	0.3806	2.17724	0	0.0158563	0.338	820		negative regulation of response to wounding	49	-0.396518	-2.29586	0	0.0138035	0.17	514
positive regulation of gene expression epigenetic	28	0.463319	2.15987	0	0.0181938	0.396	1236		leukocyte migration	53	-0.37796	-2.27786	0	0.0155564	0.2	596
sensory perception of light stimulus	25	0.478892	2.15384	0	0.018097	0.408	569		extracellular matrix disassembly	15	-0.554818	-2.25229	0.00232558	0.0184574	0.252	272
organic hydroxy compound metabolic process	103	0.316688	2.12153	0	0.023299	0.505	916		negative regulation of cellular response to growth factor stimulus	34	-0.429788	-2.24991	0.00222222	0.0177416	0.253	170
passive transmembrane transporter activity	87	0.316516	2.06287	0.00344234	0.03826	0.701	318		regulation of cellular component movement	204	-0.273705	-2.2496	0	0.0170281	0.253	588
gated channel activity	66	0.343893	2.04528	0	0.0427076	0.753	318		regulation of cartilage development	21	-0.510227	-2.23819	0	0.0175099	0.264	507
cell morphogenesis involved in neuron differentiation	105	0.299362	2.03973	0	0.0431708	0.772	218		regulation of smooth muscle cell proliferation	23	-0.489349	-2.23667	0	0.0169161	0.266	518
regulation of gene silencing	15	0.550561	2.03552	0	0.0427808	0.782	1120		positive regulation of interleukin 6 production	21	-0.508712	-2.22406	0	0.0186745	0.297	153
voltage gated cation channel activity	27	0.453609	2.03523	0.0018018	0.0413592	0.782	820		regulation of pathway restricted smad protein phosphorylation	17	-0.535666	-2.2093	0.00225225	0.0201373	0.332	418
beta catenin tcf complex assembly	16	0.529623	2.03494	0.00537634	0.0399603	0.784	1057		regulation of bmp signaling pathway	20	-0.508042	-2.20187	0.00469484	0.0205877	0.351	283
kidney epithelium development	42	0.378423	1.9917	0	0.0555334	0.873	397		regulation of interleukin 6 production	29	-0.446384	-2.19033	0.00220264	0.021746	0.376	153
protein o linked glycosylation	19	0.481027	1.94884	0.00729927	0.0758781	0.95	624		regulation of cell proliferation	360	-0.237892	-2.16782	0	0.025748	0.431	518
histone binding	34	0.392081	1.93242	0.0051458	0.0842933	0.968	1121		regulation of chemotaxis	49	-0.366737	-2.16152	0.00227273	0.0264097	0.45	514
chromatin	97	0.288033	1.92856	0.00172712	0.0841398	0.97	1584		cytokine activity	35	-0.405375	-2.12694	0	0.0340686	0.558	518
post embryonic development	27	0.420391	1.9116	0.0051458	0.0928039	0.984	362		osteoblast differentiation	35	-0.397286	-2.11911	0	0.0349852	0.583	545
isoprenoid metabolic process	21	0.463111	1.9088	0.00539568	0.0920145	0.986	784		regulation of interferon gamma production	28	-0.420949	-2.09522	0	0.0410023	0.65	569
nerve development	20	0.467475	1.90832	0.00189036	0.0897206	0.987	502		sprouting angiogenesis	18	-0.516981	-2.09181	0.00232019	0.0406485	0.656	297
ligand gated channel activity	25	0.428977	1.88062	0.00724638	0.10781	0.998	579		regulation of cell matrix adhesion	28	-0.428921	-2.08094	0.00477327	0.0430425	0.689	297
neuron projection morphogenesis	116	0.272137	1.87868	0.00344234	0.106677	0.998	218		sex differentiation	47	-0.354676	-2.07206	0	0.0451578	0.724	539
chromatin assembly or disassembly	48	0.339372	1.87309	0.0034965	0.10839	0.998	1192		nuclear chromosome segregation	41	-0.377066	-2.066	0	0.0461768	0.743	1323
response to retinoic acid	28	0.399994	1.87271	0.00706714	0.105966	0.998	270		regulation of cell junction assembly	18	-0.505982	-2.06553	0	0.0452711	0.745	297
neuron projection development	139	0.261391	1.86713	0	0.107804	0.998	218		negative regulation of ossification	16	-0.519557	-2.06237	0.00481928	0.045469	0.755	512
protein tetramerization	38	0.370996	1.86256	0.00344828	0.109105	0.998	862		regulation of erk1 and erk2 cascade	52	-0.341233	-2.05562	0	0.0466524	0.769	384
voltage gated ion channel activity	42	0.355773	1.86034	0.00822368	0.108354	0.998	568		g protein coupled receptor signaling pathway	113	-0.280751	-2.04226	0	0.0506229	0.807	329
mitochondrial matrix	72	0.298141	1.85172	0.00345423	0.11303	0.998	2427		signaling receptor activity	185	-0.256079	-2.04196	0	0.0495111	0.807	344
structural constituent of cytoskeleton	18	0.463758	1.85169	0.0105448	0.110494	0.998	211		tissue migration	24	-0.436875	-2.03508	0.00470588	0.0510582	0.825	584
regulation of blood circulation	64	0.310714	1.84991	0.00181159	0.109458	0.998	579		sister chromatid segregation	35	-0.381407	-2.02606	0.00689655	0.0530686	0.843	1323
organ growth	15	0.500099	1.82893	0.0109689	0.124783	1	293		response to estradiol	35	-0.378514	-2.02518	0.00226757	0.0521513	0.845	204
neuron development	167	0.245818	1.82771	0	0.123219	1	218		tissue development	366	-0.221428	-2.02045	0	0.0528343	0.856	584
sensory perception	75	0.292967	1.8244	0.00171821	0.123536	1	569		cell substrate junction	114	-0.277947	-2.02009	0	0.0518487	0.856	806
nuclear chromosome telomeric region	34	0.373502	1.81419	0.00536673	0.130017	1	1093		epidermis development	54	-0.334772	-2.01846	0.00724638	0.0513199	0.86	412
neuron differentiation	212	0.232859	1.81068	0	0.130519	1	218		regulation of cell substrate adhesion	45	-0.360446	-2.01703	0.00462963	0.0508396	0.864	334
SIZE: Number of genes in the gene set after filtering out those genes not in the expression dataset; ES: Enrichment score for the gene set; NES: Normalized enrichment score; NOM p-value: Nominal p value; FDR q-value: False discovery rate; FWER p-value: Familywise-error rate; RANK AT MAX: The position in the ranked list at which the maximum enrichment score occurred. Differentially expressed genes…

## Sheet: TAB S2 g
Supplementary Table S2 g IPA Top 50 Canonical Pathways: TAF15-NR4A3 vs EWSR1-NR4A3 engineered cell models
Ingenuity Canonical Pathways	-log (p-value)	p value	Ratio	z-score	Molecules
Axonal Guidance Signaling	8.24	5.7544e-09	0.164	NA	PAPPA2, GLI2, MMP3, EPHB2, MYL5, ADAM11, NTN1, FGFR3, SEMA6D, MICAL1, SEMA3D, FGFR4, ABLIM3, MRAS, ADAM23, IRS2, GNA13, PLCL1, RTN4R, GNG12, PAPPA, PRKCQ, ADAMTS1, GNG2, BMP8B, VEGFC, FGFR2, L1CAM, ADAMTS9, PIK3R3, MET, SRGAP3, GAB1, PLCG2, GNAO1, MME, ENPEP, ADAMTS7, SEMA6A, VEGFB, GNA14, ABLIM1, ROBO1, NFATC1, PRKCZ, WNT2, ACTR3, TUBA8, SRGAP1, TUBA3C/TUBA3D, PRKAR1B, SMO, PSMD14, ROBO2, ERBB2,…
Hepatic Fibrosis / Hepatic Stellate Cell Activation	5.98	1.04713e-06	0.193	NA	COL4A6, FGF2, COL4A3, MYL5, KLF6, VEGFB, COL17A1, COL16A1, TGFBR2, EDN1, TIMP1, LAMA1, PDGFRA, SERPINE1, TNFRSF1B, COL27A1, MMP1, FLT1, IL1RAPL2, IL6R, FGFR2, VEGFC, BAMBI, IGFBP5, FGF1, MET, TLR4, COL21A1, COL13A1, IL10RA, IGFBP3, TGFB3, COL4A4, COL11A1, A2M, AGTR1
Osteoarthritis Pathway	5.54	2.88403e-06	0.18	-1.414	GLI2, FRZB, MMP3, FGF2, PTHLH, CTNNA1, ACVRL1, VEGFB, CASP4, TGFBR2, FGFR3, CASP6, RUNX2, SMO, PRKAA1, NAMPT, TNFRSF1B, MMP1, ITGB1, PPARG, SPP1, IL1RAPL2, ITGA2, MMP10, GREM1, VEGFC, ANXA2, CREB3L4, ACAN, NKX3-2, TLR2, TLR4, SOX9, MEF2C, DKK1, HTRA1, JAG1, FZD7
Adipogenesis pathway	5.51	3.0903e-06	0.209	NA	DGKD, DDIT3, FGF2, NR2F2, FGFR3, HDAC6, EGR2, FGFR4, LPL, SMO, KAT2A, TP53, PPARG, ARNTL, TXNIP, XBP1, FGFR2, ERCC2, FGF1, HDAC5, RUNX1T1, SREBF1, SOX9, BMP7, KLF3, FGFRL1, FZD7, WNT5A
Virus Entry via Endocytic Pathways	4.19	6.45654e-05	0.206	NA	ITGB1, AP2M1, PRKCQ, ITGA2, ITGA6, FGFR2, PRKCZ, ITGB3, FGFR3, PIK3R3, ITGB2, GAB1, FLNC, FGFR4, PLCG2, CLTCL1, CAV1, MRAS, TFRC, IRS2, ITGA1
Unfolded protein response	4.01	9.77237e-05	0.255	NA	PPARG, P4HB, SCAP, DDIT3, INSIG1, ERN1, XBP1, MAPK8, HSPA5, SYVN1, SREBF1, SREBF2, CD82, EIF2AK3
ERK/MAPK Signaling	3.75	0.000177828	0.16	1.616	PPP2CA, PPP1R3C, PPP2R5B, NFATC1, EIF4EBP1, KSR1, MYC, FGFR3, FGFR4, PLA2G5, PRKAR1B, MRAS, IRS2, PPP2R2C, ITGB1, PPARG, PPP1R14C, PAK6, ATF1, ITGA2, YWHAZ, FGFR2, CREB3L4, STAT3, PIK3R3, PLA2G6, DUSP9, GAB1, PLCG2, PPP2R2B, ELK3, PRKAR1A
GP6 Signaling Pathway	3.7	0.000199526	0.179	1.633	PRKCQ, COL4A6, COL4A3, FGFR2, ITPR1, COL17A1, PRKCZ, ITGB3, COL16A1, FGFR3, PIK3R3, COL21A1, COL13A1, SCHIP1, GAB1, LAMA4, FGFR4, PLCG2, LAMA1, LAMB1, IRS2, COL4A4, COL11A1, COL27A1
HER-2 Signaling in Breast Cancer	3.64	0.000229087	0.205	NA	TP53, ITGB1, CCNE2, PRKCQ, PARD6B, FGFR2, CCND1, PRKCZ, ITGB3, FGFR3, PIK3R3, NRG1, ITGB2, GAB1, FGFR4, MRAS, IRS2, ERBB2
Colorectal Cancer Metastasis Signaling	3.6	0.000251189	0.149	0.343	MMP3, PTGER3, MMP16, VEGFB, MMP25, CCND1, WNT2, TGFBR2, MYC, FGFR3, FGFR4, SMO, MRAS, PRKAR1B, IRS2, MMP1, GNG12, TP53, GNG4, LRP5, GNG2, IL6R, ADCY6, MAPK8, MMP10, FGFR2, VEGFC, STAT3, PIK3R3, TLR2, TLR4, GAB1, TGFB3, JAK3, PRKAR1A, FZD7, WNT5A
Superpathway of Cholesterol Biosynthesis	3.59	0.00025704	0.321	NA	MVD, FDPS, DHCR7, EBP, PMVK, DHCR24, MVK, LSS, TM7SF2
IGF-1 Signaling	3.49	0.000323594	0.189	2.138	IGFBP6, NEDD4, SOCS6, YWHAZ, MAPK8, FGFR2, IGFBP5, STAT3, PRKCZ, FGFR3, PIK3R3, NOV, GAB1, FGFR4, IGFBP3, PRKAR1B, MRAS, IRS2, SOCS5, PRKAR1A
Role of NANOG in Mammalian Embryonic Stem Cell Pluripotency	3.48	0.000331131	0.18	1.732	TP53, CDX2, BMP8B, FGFR2, STAT3, WNT2, LIFR, FGFR3, PIK3R3, GAB1, FGFR4, MRAS, SMO, GATA6, BMP7, IRS2, BMP6, JAK3, GATA4, WNT5A, SALL4, FZD7
Wnt/β-catenin Signaling	3.48	0.000331131	0.163	0.577	FRZB, PPP2CA, SOX12, PPP2R5B, CSNK1A1, BCL9, CCND1, WNT2, MYC, TGFBR2, SOX17, SOX21, SMO, DKK2, PPP2R2C, TP53, LRP5, SOX6, PPP2R2B, GNAO1, TLE4, TGFB3, CD44, SOX9, BTRC, DKK1, FZD7, WNT5A
AMPK Signaling	3.46	0.000346737	0.153	1	FOXO4, CAB39, PPP2CA, PPP2R5B, CHRNB4, CFTR, PFKL, CCND1, EIF4EBP1, FGFR3, GYS1, ADRB1, PCK2, FASN, FGFR4, PRKAR1B, PRKAA1, MRAS, IRS2, PPP2R2C, CHRNA3, RAB3A, FGFR2, CREB3L4, PFKM, PIK3R3, AK5, GAB1, PPP2R2B, CPT2, INSR, PRKAR1A, PHF10
Endothelin-1 Signaling	3.45	0.000354813	0.158	2.556	CASP4, GNA14, PRKCZ, PLBD1, MYC, FGFR3, CASP6, EDN1, FGFR4, PLA2G5, MRAS, IRS2, GNA13, SHF, PLCL1, GUCY1B3, PLA2G16, PRKCQ, PLD3, MAPK4, PTGS1, ADCY6, MAPK8, FGFR2, ITPR1, PIK3R3, PLA2G6, GAB1, PLCG2, GNAO1
CDK5 Signaling	3.44	0.000363078	0.192	1	ITGB1, PPP1R14C, PPP2CA, MAPK4, PPP1R3C, CABLES1, PPP2R5B, ITGA2, MAPK8, ADCY6, ITGA6, FOSB, PPP2R2B, PRKAR1B, LAMA1, LAMB1, MRAS, PPP2R2C, PRKAR1A
Ceramide Signaling	3.34	0.000457088	0.194	-1	PPP2CA, PPP2R5B, MAPK8, FGFR2, SMPD1, SMPD2, PRKCZ, KSR1, FGFR3, PIK3R3, CTSD, GAB1, FGFR4, PPP2R2B, MRAS, IRS2, PPP2R2C, TNFRSF1B
NF-κB Activation by Viruses	3.23	0.000588844	0.195	1.213	ITGB1, PRKCQ, ITGA2, ITGA6, FGFR2, PRKCZ, TNFRSF14, ITGB3, FGFR3, PIK3R3, ITGB2, GAB1, FGFR4, MRAS, IRS2, ITGA1, CR2
Breast Cancer Regulation by Stathmin1	3.21	0.000616595	0.151	NA	CAMK1D, PPP2CA, PPP1R3C, PPP2R5B, PRKCZ, FGFR3, TUBA8, FGFR4, MRAS, PRKAR1B, TUBA3C/TUBA3D, PPP2R2C, IRS2, GNA13, GNG12, GNG4, TP53, PPP1R14C, CCNE2, PRKCQ, GNG2, ADCY6, FGFR2, ARHGEF17, ITPR1, ROCK1, PIK3R3, GAB1, ARHGEF16, PPP2R2B, PRKAR1A
Thrombopoietin Signaling	3.2	0.000630957	0.215	3.207	GAB2, STAT5A, PRKCQ, FGFR2, STAT3, PRKCZ, FGFR3, PIK3R3, MYC, GAB1, FGFR4, PLCG2, MRAS, IRS2
Regulation of the Epithelial-Mesenchymal Transition Pathway	3.15	0.000707946	0.153	NA	LOX, SNAI2, FGF2, NCSTN, PARD6B, BCL9, WNT2, TGFBR2, FGFR3, FGFR4, SMO, MRAS, IRS2, HMGA2, JAG2, FGFR2, ZEB1, STAT3, FGF1, MET, PIK3R3, GAB1, TGFB3, FGFRL1, JAK3, JAG1, FZD7, WNT5A, FGF5
Role of Macrophages, Fibroblasts and Endothelial Cells in Rheumatoid Arthritis	3.04	0.000912011	0.135	NA	FRZB, MMP3, FGF2, CSNK1A1, IL17RC, VEGFB, CCND1, NFATC1, WNT2, PRKCZ, MYC, FGFR3, ROR2, F2RL1, FGFR4, SMO, MRAS, DKK2, IRS2, TNFRSF1B, PLCL1, MMP1, LRP5, PRKCQ, IL1RAPL2, IL6R, VEGFC, FGFR2, CREB3L4, STAT3, PIK3R3, ROCK1, TLR2, TLR4, IL18, GAB1, PLCG2, GNAO1, DKK1, WNT5A, FZD7, IRAK2
Role of Tissue Factor in Cancer	3.03	0.000933254	0.171	NA	ITGB1, TP53, STAT5A, P4HB, ITGA6, VEGFC, FGFR2, PLAUR, GNA14, F3, ITGB3, FGFR3, PIK3R3, F2RL1, GAB1, FGFR4, MRAS, IRS2, GNA13, MMP1, FGF5
Protein Kinase A Signaling	3.01	0.000977237	0.128	0.302	DUSP8, PDE3A, MYL5, NTN1, TGFBR2, GYS1, RYR3, DUSP11, SMPDL3B, GNA13, PLCL1, PDE6B, GNG12, KDELR1, PPP1R14C, PRKCQ, PTPRD, GNG2, YWHAZ, CREB3L4, ITPR1, PTP4A1, DUSP9, PLCG2, CREM, PTPRS, TGFB3, PTPN13, PPP1R3C, DUSP22, UBASH3B, MYLK, PTPN12, PRKCZ, NFATC1, CDKN3, DUSP10, SMO, PRKAR1B, RYR1, GNG4, ATF1, PDE9A, ADCY6, AKAP6, ROCK1, PTPRU, FLNC, PTPRR, PTPN22, PRKAR1A
Prolactin Signaling	3.01	0.000977237	0.193	3.5	STAT5A, PRKCQ, PRL, SOCS6, FGFR2, STAT3, PRKCZ, FGFR3, PIK3R3, MYC, GAB1, FGFR4, PLCG2, MRAS, IRS2, SOCS5
Endoplasmic Reticulum Stress Pathway	3	0.001	0.333	NA	DDIT3, ERN1, MAPK8, XBP1, HSPA5, EIF2AK3, TAOK3
Leukocyte Extravasation Signaling	3	0.001	0.147	-0.186	SPN, MMP3, MMP16, CTNNA1, MMP25, PRKCZ, ITGB3, FGFR3, TXK, TIMP1, FGFR4, IRS2, MMP1, VAV2, ITGB1, PRKCQ, ITGA2, MAPK8, ITGA6, MMP10, FGFR2, ROCK1, PIK3R3, ITGB2, GAB1, CLDN1, RAP1GAP, PLCG2, FER, CD44, ITGA1
NRF2-mediated Oxidative Stress Response	3	0.001	0.15	1.414	PPIB, MAF, PRKCZ, SOD3, FGFR3, AKR1A1, SCARB1, DNAJC4, FGFR4, ABCC1, MRAS, JUND, IRS2, GCLM, PRKCQ, NQO1, MAPK8, HERPUD1, FGFR2, TXNRD1, BACH1, PIK3R3, GAB1, DNAJB6, AOX1, CDC34, EIF2AK3, ENC1, EPHX1
Th1 and Th2 Activation Pathway	2.97	0.00107152	0.151	NA	MAF, NCSTN, CRLF2, NFATC1, TGFBR2, FGFR3, HLA-DMA, FGFR4, HLA-DMB, CD274, IRS2, IL27RA, STAT5A, JAG2, PRKCQ, IL6R, FGFR2, STAT3, CD3D, PIK3R3, ITGB2, IL18, IL17RB, GAB1, IL10RA, GATA3, JAK3, JAG1
Agrin Interactions at Neuromuscular Junction	2.93	0.0011749	0.203	-1.155	ITGB1, PAK6, ITGA2, MAPK8, ITGA6, ITGB3, NRG1, ITGB2, ERBB4, LAMB1, MRAS, ITGA1, DAG1, ERBB2
ErbB2-ErbB3 Signaling	2.93	0.0011749	0.203	2.138	STAT5A, FGFR2, STAT3, CCND1, FGFR3, PIK3R3, NRG1, MYC, GAB1, FGFR4, MRAS, IRS2, ERBB2, JAK3
Growth Hormone Signaling	2.89	0.00128825	0.188	3.5	STAT5A, PRKCQ, PRL, SOCS6, FGFR2, STAT3, PRKCZ, FGFR3, PIK3R3, GAB1, FGFR4, PLCG2, IGFBP3, IRS2, SOCS5, A2M
Tec Kinase Signaling	2.86	0.00138038	0.153	1.789	GNA14, PRKCZ, FGFR3, TXK, FGFR4, MRAS, IRS2, GNA13, GNG12, ITGB1, GNG4, VAV2, STAT5A, PRKCQ, PAK6, GNG2, ITGA2, MAPK8, FGFR2, STAT3, PIK3R3, TLR4, GAB1, PLCG2, GNAO1, JAK3
Clathrin-mediated Endocytosis Signaling	2.79	0.00162181	0.146	NA	STON2, F2R, EPHB2, FGF2, VEGFB, ITGB3, FGFR3, RAB5A, ACTR3, FGFR4, DAB2, IRS2, SH3KBP1, ITGB1, AP2M1, FGFR2, VEGFC, FGF1, MET, APOL1, PIK3R3, ITGB2, LDLR, GAB1, CLTCL1, APOC1, TFRC, FGF5, HIP1R
eNOS Signaling	2.79	0.00162181	0.151	2.4	CHRNB4, VEGFB, SLC7A1, HSPA5, PRKCZ, FGFR3, AQP3, CCNA1, LPAR2, FGFR4, PRKAR1B, PRKAA1, CAV1, IRS2, CHRNA3, GUCY1B3, PRKCQ, FLT1, ADCY6, FGFR2, VEGFC, ITPR1, PIK3R3, GAB1, PLCG2, PRKAR1A
Gαi Signaling	2.78	0.00165959	0.167	2.309	GNG4, RALA, PTGER3, CNR1, GNG2, RALB, ADCY6, RGS4, GABBR1, STAT3, GABBR2, RAP1GAP, RGS10, PRKAR1B, MRAS, CAV1, HTR1F, GNG12, AGTR1, PRKAR1A
Cyclins and Cell Cycle Regulation	2.73	0.00186209	0.188	-0.905	TP53, CCNE2, PPP2CA, PPP2R5B, CDKN2B, CCND1, HDAC5, SKP2, HDAC6, CCNA1, CCND2, PPP2R2B, TGFB3, PPP2R2C, BTRC
Neuregulin Signaling	2.73	0.00186209	0.182	1.941	ITGB1, STAT5A, PRKCQ, ITGA2, PRKCZ, PIK3R3, NRG1, MYC, PICK1, ERBB4, PLCG2, GRB7, MRAS, ERRFI1, ERBB2, EREG
Bladder Cancer Signaling	2.73	0.00186209	0.182	NA	TP53, MMP3, FGF2, MMP16, VEGFC, VEGFB, MMP10, MMP25, CCND1, FGF1, FGFR3, MYC, MRAS, ERBB2, MMP1, FGF5
VEGF Family Ligand-Receptor Interactions	2.73	0.00186209	0.182	2.324	PRKCQ, NRP2, FLT1, VEGFC, VEGFB, FGFR2, PRKCZ, FGFR3, PIK3R3, PLA2G6, GAB1, FGFR4, PLCG2, PLA2G5, MRAS, IRS2
Nitric Oxide Signaling in the Cardiovascular System	2.72	0.00190546	0.168	1.886	PRKCQ, FLT1, VEGFC, VEGFB, FGFR2, SLC7A1, ITPR1, PRKCZ, FGFR3, PIK3R3, ADRB1, GAB1, FGFR4, PRKAR1B, PRKAA1, CAV1, IRS2, GUCY1B3, PRKAR1A
Role of NFAT in Cardiac Hypertrophy	2.69	0.00204174	0.145	NA	CAMK1D, CSNK1A1, PRKCZ, HDAC6, TGFBR2, FGFR3, FGFR4, PRKAR1B, MRAS, IRS2, PLCL1, GNG12, GNG4, PRKCQ, GNG2, MAPK8, ADCY6, FGFR2, ITPR1, HDAC5, PIK3R3, GAB1, PLCG2, TGFB3, MEF2C, SLC8A1, GATA4, PRKAR1A
Macropinocytosis Signaling	2.68	0.0020893	0.185	2.111	ITGB1, PRKCQ, FGFR2, PRKCZ, ITGB3, FGFR3, PIK3R3, MET, ITGB2, RAB5A, GAB1, FGFR4, PLCG2, MRAS, IRS2
Cardiac β-adrenergic Signaling	2.66	0.00218776	0.157	1.213	GNG4, PPP1R14C, PPP2CA, PDE9A, PDE3A, PPP1R3C, GNG2, PPP2R5B, ADCY6, AKAP6, ADRB1, PKIB, PPP2R2B, PRKAR1B, MRAS, PPP2R2C, SMPDL3B, PKIA, SLC8A1, PDE6B, GNG12, PRKAR1A
Thrombin Signaling	2.63	0.00234423	0.142	1.225	F2RL2, F2R, CAMK1D, MYL5, MYLK, GNA14, PRKCZ, FGFR3, FGFR4, MRAS, GATA6, IRS2, GNA13, PLCL1, GNG12, GNG4, PRKCQ, GNG2, ADCY6, FGFR2, ITPR1, ROCK1, PIK3R3, GAB1, PLCG2, ARHGEF16, GNAO1, GATA3, GATA4
HGF Signaling	2.63	0.00234423	0.165	0.943	ITGB1, MAP3K15, PRKCQ, ITGA2, MAPK8, FGFR2, STAT3, CCND1, PRKCZ, MET, FGFR3, PIK3R3, GAB1, FGFR4, PLCG2, MRAS, IRS2, MAP3K8, ELK3
STAT3 Pathway	2.62	0.00239883	0.189	1.069	TGFBR2, MYC, FGFR3, FLT1, FGFR4, SOCS6, MAPK8, MRAS, PDGFRA, FGFR2, STAT3, FGFRL1, INSR, SOCS5
Cholesterol Biosynthesis I	2.58	0.00263027	0.385	NA	DHCR7, EBP, DHCR24, LSS, TM7SF2
Cholesterol Biosynthesis II (via 24,25-dihydrolanosterol)	2.58	0.00263027	0.385	NA	DHCR7, EBP, DHCR24, LSS, TM7SF2
Significance is calculated by Fisher's exact test (right-tailed) and reported as -log (p-value). Ratio refers to the number of molecules from the dataset that map to the pathway listed divided by the total number of molecules that map to the canonical pathway. Z-score: predicted pathway activation (positive z-score) or pathway inhibition (negative z-score). NA, not available Differentially expres…
IPA parameters used: default

## Sheet: Tab S2 h
Supplementary Table S2 h NetworkAnalyst functional enrichment of the genes differentially expressed in both TAF15-NR4A3 vs EWSR1-NR4A3 EMC and in T-N vs E-N cell models
GO Biological Process	Total	Hits	Pvalue	Genes
Response to endogenous stimulus	1360	30	8.48e-06	CD44 CDKN2B CTNNA1 DHCR24 NQO1 DNMT3A FGF1 GCNT1 GNG4 SERPINE1 PAPPA PDE3A PRKCQ RYR3 SLC8A1 SREBF1 SREBF2 SSTR2 STAT3 TGFB3 TGIF1 TUB PIK3R3 ARNT2 ACSL6 DUOX1 GNG2 SOX6 TRIB3 TGIF2
Response to hormone stimulus	751	18	0.000248	CTNNA1 DHCR24 NQO1 FGF1 GCNT1 GNG4 PAPPA PRKCQ SREBF1 SSTR2 STAT3 TGFB3 TUB PIK3R3 ARNT2 ACSL6 GNG2 TRIB3
Response to steroid hormone stimulus	267	9	0.000978	CTNNA1 NQO1 PAPPA SREBF1 SSTR2 STAT3 TGFB3 ARNT2 ACSL6
Response to organic substance	2500	37	0.00265	SCARB1 CD44 CDKN2B CTNNA1 DHCR24 NQO1 DNMT3A EPHX1 FGF1 GCNT1 GNG4 IFIT1 OAS1 SERPINE1 PAPPA PDE3A PRKCQ PTGFR RYR3 SLC8A1 SREBF1 SREBF2 SSTR2 STAT3 TGFB3 TGIF1 TUB PIK3R3 ARNT2 DUSP10 ACSL6 DUOX1 GNG2 IL17RB SOX6 TRIB3 TGIF2
Axonogenesis	578	13	0.00325	COL4A3 CTNNA1 EPHB3 ITGA2 KIF5C L1CAM PRKCQ S100A6 SPTBN2 DCLK1 NRXN3 SEMA3C LAMA1
Regulation of cell migration	456	11	0.00398	SCARB1 ERBB4 FGF1 ROR2 SERPINE1 SLC8A1 PTP4A1 ABHD2 EGFL7 BMPER LAMA1
Axon guidance	394	10	0.0042	COL4A3 EPHB3 ITGA2 KIF5C L1CAM PRKCQ SPTBN2 NRXN3 SEMA3C LAMA1
Response to chemical stimulus	3830	50	0.00575	ATP7B SCARB1 CD44 CDKN2B COL4A3 CTNNA1 DHCR24 NQO1 DNMT3A EPHB3 EPHX1 FGF1 GCNT1 GNG4 IFIT1 ITGA2 KIF5C L1CAM LPL OAS1 SERPINE1 PAPPA PDE3A PRKCQ PTGFR PTGS1 RYR3 SLC8A1 SPTBN2 SREBF1 SREBF2 SSTR2 STAT3 TGFB3 TGIF1 TUB PIK3R3 NRXN3 ARNT2 SEMA3C DUSP10 ACSL6 DUOX1 GNG2 IL17RB SOX6 TRIB3 TGIF2 CMTM7 LAMA1
Regulation of cell_cell adhesion	77	4	0.00606	CD44 EPHB3 L1CAM PRKCQ
Triglyceride metabolic process	126	5	0.00686	SCARB1 FASN LPL SREBF1 ACSL6
Regulation of endocytosis	128	5	0.00732	SCARB1 SERPINE1 TUB STON2 SCAMP5
Cell morphogenesis involved in differentiation	827	15	0.0114	COL4A3 CTNNA1 EPHB3 ITGA2 KIF5C L1CAM PRKCQ S100A6 SPTBN2 TGFB3 DCLK1 NRXN3 SEMA3C LAMA1 FAM101B
Response to nutrient	147	5	0.0128	CDKN2B NQO1 SLC8A1 SSTR2 ACSL6
Cell development	1840	27	0.0129	COL4A3 COL11A1 CTNNA1 EPHB3 ERBB4 FRZB ITGA2 KIF5C L1CAM PDE3A PRKCQ S100A6 SLC8A1 SPTBN2 STAT3 TGFB3 TGIF1 DCLK1 NRXN3 SEMA3C DUSP10 ZHX2 ACSL6 SOX6 FHOD3 LAMA1 FAM101B
Fatty acid biosynthetic process	151	5	0.0143	FASN LPL PTGS1 SCD TRIB3
Wound healing	700	13	0.0152	SCARB1 CD44 ERBB4 ITGA2 L1CAM SERPINE1 PDE3A PRKCQ SLC8A1 TGFB3 PIK3R3 CPQ GNG2
Sensory organ development	485	10	0.0167	COL11A1 FRZB ROR2 STAT3 TGFB3 TGIF1 TUB LIN7A BMPER LAMA1
Vasculature development	652	12	0.0206	COL4A3 ENPEP EPHB3 FGF1 FRZB SERPINE1 TEAD2 NRXN3 SEMA3C EGFL7 BMPER LAMA1
Cell migration	1050	17	0.0209	SCARB1 ENPEP EPHB3 ERBB4 FGF1 L1CAM ROR2 SERPINE1 SLC8A1 PTP4A1 DCLK1 SEMA3C ABHD2 PODXL2 EGFL7 BMPER LAMA1
Neuron projection development	816	14	0.0221	COL4A3 CTNNA1 EPHB3 ITGA2 KIF5C L1CAM PRKCQ S100A6 SPTBN2 DCLK1 NRXN3 SEMA3C ACSL6 LAMA1
Vitamin metabolic process	115	4	0.0236	FASN NAMPT PSAT1 SLC46A1
Gland development	303	7	0.025	ATP7B CD44 ERBB4 FRZB TGFB3 SEMA3C LAMA1
Regulation of lipid metabolic process	246	6	0.0293	SCARB1 ERBB4 FGF1 SREBF1 ACSL6 TRIB3
Steroid biosynthetic process	183	5	0.0298	SCARB1 DHCR24 FGF1 MVD SREBF1
Cell_cell adhesion	461	9	0.0308	CD44 COL11A1 EPHB3 L1CAM ROR2 PCDH9 PRKCQ DCHS1 PODXL2
Alcohol metabolic process	388	8	0.0309	ALDH3A2 SCARB1 DHCR24 FGF1 MVD SREBF1 SREBF2 SGPP2
Lipid biosynthetic process	776	13	0.0319	SCARB1 DHCR24 FASN FGF1 LPL MVD PTGS1 SCD SREBF1 PIK3R3 ACSL6 TRIB3 SGPP2
Cell proliferation	1900	26	0.0324	SCARB1 CDKN2B COL4A3 CTNNA1 DHCR24 ENPEP ERBB4 FGF1 FRZB MVD ROR2 SERPINE1 PRKCQ PTGS1 S100A6 SSTR2 STAT3 TGFB3 TGIF1 ARNT2 NAMPT PRDM4 ACSL6 GNG2 MARCKSL1 BMPER
Insulin receptor signaling pathway	192	5	0.0356	FGF1 PRKCQ SREBF1 PIK3R3 TRIB3
Positive regulation of cell migration	263	6	0.0387	SCARB1 FGF1 ROR2 SERPINE1 SLC8A1 PTP4A1
Aging	197	5	0.0391	CTNNA1 NQO1 SERPINE1 SREBF1 TGFB3
Negative regulation of cytoskeleton organization	80	3	0.04	MAP6 SPTBN2 FHOD3
Synapse assembly	81	3	0.0413	EPHB3 SPTBN2 NRXN3
Tissue morphogenesis	566	10	0.0421	CD44 COL11A1 FGF1 FRZB GCNT1 ROR2 TGIF1 TEAD2 SEMA3C LAMA1
Protein processing	140	4	0.0437	DHCR24 INPP5B SERPINE1 SCG5
Response to drug	344	7	0.0448	LPL PDE3A SLC8A1 SREBF1 STAT3 TGIF1 SEMA3C
Response to external stimulus	1510	21	0.0453	CDKN2B COL4A3 COL11A1 NQO1 EPHB3 ITGA2 KIF5C L1CAM SERPINE1 PRKCQ SLC8A1 SPTBN2 SREBF1 SSTR2 TUB NRXN3 SEMA3C DUSP10 ACSL6 CMTM7 LAMA1
Angiogenesis	426	8	0.0491	COL4A3 ENPEP EPHB3 FGF1 SERPINE1 NRXN3 EGFL7 BMPER
Response to oxidative stress	279	6	0.0491	DHCR24 NQO1 PTGS1 SLC8A1 TPM4 DUOX1
Total: Number of genes involved in the term; hits: number of genes in the user gene list and also in the category, Pvalue: p value from Mann-Whitney-Wilcoxon test

## Sheet: Tab S2 i
Supplementary Table S2 i Mean TPM values of the axon guidance cues differentially expressed in T-N vs E-N (abs.log2 FC> 0.6; p <0.05)
GENE		E-N			T-N			NR4A3
		TPM MEAN	SE		TPM MEAN	SE		TPM MEAN	SE
SEMA3A		51.6347	1.07243		25.796	6.32678		52.0753	4.09988
SEMA3C		62.3663	2.10543		26.8068	8.55801		51.7079	2.68019
SEMA3D		4.57215	0.288234		0.75792	0.308812		6.18818	0.279187
SEMA4C		15.2083	1.98631		25.9495	4.69393		10.7792	0.954613
SEMA4F		41.179	0.976943		59.329	5.60942		34.5576	2.14279
SEMA4G		6.39829	0.33379		14.4137	1.41854		4.99908	0.439244
SEMA6A		2.92059	0.234918		8.70951	0.602537		1.95862	0.0989095
SEMA6D		0.624653	0.0723866		2.25418	0.851897		0.0636502	0.1
PLXNA1		26.6349	5.36727		45.3197	8.58479		17.8896	2.23675
PLXNB2		47.0398	8.7743		95.9725	24.8668		48.632	7.58978
NRP2		6.49898	0.591434		3.23919	0.231191		5.76676	0.112848
SLIT2		59.9784	5.21731		108.998	10.5237		28.7141	0.730353
SLIT3		1.29968	0.122387		0.377777	0.161468		0.90951	0.17605
ROBO1		64.5876	1.9371		99.7316	22.6782		59.0432	1.25171
ROBO2		0.600928	0.0306802		1.20117	0.317607		0.0656735	0.1
EPHB3		0.927882	0.18848		3.30837	0.945604		0.259043	0.0405397
SE, Standard Error
